# Supplementary material for: Candidate drugs associated with sensitivity of cancer cell lines with DLST amplification or high mRNA levels
Source: Oncotarget. 2023 Jan 12;14:14–20. doi: 10.18632/oncotarget.28342 (PMC9836382; doi:10.18632/oncotarget.28342)
Supplement: Supplementary file 2 [file oncotarget-14-28342-s002.xlsx]

## Sheet: CCLE_alterations
Supplementary Table 1. DLST-activating alterations across CCLE samples obtained February 2022.
Sample.ID	Patient.ID	changed
NCIH1694_LUNG	NCIH1694	mut
HOS_BONE	HOS	mut
KLE_ENDOMETRIUM	KLE	mut
RKN_SOFT_TISSUE	RKN	mut
PATU8988S_PANCREAS	PATU8988S	mut
TE10_OESOPHAGUS	TE10	mut
KPL1_BREAST	KPL1	mut
JHOM1_OVARY	JHOM1	mut
TE6_OESOPHAGUS	TE6	mut
SNU1214_UPPER_AERODIGESTIVE_TRACT	SNU1214	mut
COLO668_LUNG	COLO668	mut
BICR18_UPPER_AERODIGESTIVE_TRACT	BICR18	mut
TGBC11TKB_STOMACH	TGBC11TKB	mut
OVK18_OVARY	OVK18	mut
TE14_OESOPHAGUS	TE14	mut
PC14_LUNG	PC14	mut
HCC2218_BREAST	HCC2218	mut
KMBC2_URINARY_TRACT	KMBC2	mut
CAL12T_LUNG	CAL12T	mut
HSC3_UPPER_AERODIGESTIVE_TRACT	HSC3	mut
KE39_STOMACH	KE39	mut
HPAFII_PANCREAS	HPAFII	mut
AU565_BREAST	AU565	mut
NCIH1563_LUNG	NCIH1563	mut
FADU_UPPER_AERODIGESTIVE_TRACT	FADU	mut
NCIH1792_LUNG	NCIH1792	mut
SNU16_STOMACH	SNU16	mut
OCUM1_STOMACH	OCUM1	mut
SCC4_UPPER_AERODIGESTIVE_TRACT	SCC4	mut
BICR31_UPPER_AERODIGESTIVE_TRACT	BICR31	mut
PECAPJ34CLONEC12_UPPER_AERODIGESTIVE_TRACT	PECAPJ34CLONEC12	mut
PECAPJ41CLONED2_UPPER_AERODIGESTIVE_TRACT	PECAPJ41CLONED2	mut
NCIH2172_LUNG	NCIH2172	mut
SKCO1_LARGE_INTESTINE	SKCO1	mut
A253_SALIVARY_GLAND	A253	mut
NCIH3255_LUNG	NCIH3255	mut
SNU1076_UPPER_AERODIGESTIVE_TRACT	SNU1076	mut
SNU1196_BILIARY_TRACT	SNU1196	mut
SNU245_BILIARY_TRACT	SNU245	mut
SUDHL8_HAEMATOPOIETIC_AND_LYMPHOID_TISSUE	SUDHL8	mut
T3M10_LUNG	T3M10	mut
PANC0813_PANCREAS	PANC0813	mut
ST486_HAEMATOPOIETIC_AND_LYMPHOID_TISSUE	ST486	mut
TE5_OESOPHAGUS	TE5	mut
NCIH1395_LUNG	NCIH1395	mut
NCIH1781_LUNG	NCIH1781	mut
DMS79_LUNG	DMS79	mut
TOV112D_OVARY	TOV112D	mut
KYSE510_OESOPHAGUS	KYSE510	mut
LN443_CENTRAL_NERVOUS_SYSTEM	LN443	mut
COLO680N_OESOPHAGUS	COLO680N	mut
CAL78_BONE	CAL78	mut
BFTC905_URINARY_TRACT	BFTC905	mut
HCC2935_LUNG	HCC2935	mut
SUDHL5_HAEMATOPOIETIC_AND_LYMPHOID_TISSUE	SUDHL5	mut
NCIH2073_LUNG	NCIH2073	mut
DMS53_LUNG	DMS53	wt
SW1116_LARGE_INTESTINE	SW1116	wt
P3HR1_HAEMATOPOIETIC_AND_LYMPHOID_TISSUE	P3HR1	wt
HUT78_HAEMATOPOIETIC_AND_LYMPHOID_TISSUE	HUT78	wt
UMUC3_URINARY_TRACT	UMUC3	wt
HUNS1_HAEMATOPOIETIC_AND_LYMPHOID_TISSUE	HUNS1	wt
AML193_HAEMATOPOIETIC_AND_LYMPHOID_TISSUE	AML193	wt
RVH421_SKIN	RVH421	wt
NCIH1184_LUNG	NCIH1184	wt
HCC2157_BREAST	HCC2157	wt
TC71_BONE	TC71	wt
NCIH2227_LUNG	NCIH2227	wt
OV56_OVARY	OV56	wt
KYSE450_OESOPHAGUS	KYSE450	wt
RMUGS_OVARY	RMUGS	wt
LN229_CENTRAL_NERVOUS_SYSTEM	LN229	wt
P31FUJ_HAEMATOPOIETIC_AND_LYMPHOID_TISSUE	P31FUJ	wt
NH6_AUTONOMIC_GANGLIA	NH6	wt
SF126_CENTRAL_NERVOUS_SYSTEM	SF126	wt
RERFLCAD2_LUNG	RERFLCAD2	wt
OUMS23_LARGE_INTESTINE	OUMS23	wt
SNGM_ENDOMETRIUM	SNGM	wt
NCIH2347_LUNG	NCIH2347	wt
SW1990_PANCREAS	SW1990	wt
HS611T_HAEMATOPOIETIC_AND_LYMPHOID_TISSUE	HS611T	wt
TOLEDO_HAEMATOPOIETIC_AND_LYMPHOID_TISSUE	TOLEDO	wt
RERFGC1B_STOMACH	RERFGC1B	wt
HT1080_SOFT_TISSUE	HT1080	wt
NCIH2087_LUNG	NCIH2087	wt
COV318_OVARY	COV318	wt
NCIH2085_LUNG	NCIH2085	wt
NCIH510_LUNG	NCIH510	wt
CAKI1_KIDNEY	CAKI1	wt
NCIH716_LARGE_INTESTINE	NCIH716	wt
NCIH2066_LUNG	NCIH2066	wt
NCIH1341_LUNG	NCIH1341	wt
NCIH2029_LUNG	NCIH2029	wt
SW480_LARGE_INTESTINE	SW480	wt
HS746T_STOMACH	HS746T	wt
LU65_LUNG	LU65	wt
SNUC2A_LARGE_INTESTINE	SNUC2A	wt
HEC151_ENDOMETRIUM	HEC151	wt
MSTO211H_PLEURA	MSTO211H	wt
RAJI_HAEMATOPOIETIC_AND_LYMPHOID_TISSUE	RAJI	wt
SKMEL1_SKIN	SKMEL1	wt
JHH7_LIVER	JHH7	wt
HUT102_HAEMATOPOIETIC_AND_LYMPHOID_TISSUE	HUT102	wt
HCC38_BREAST	HCC38	wt
DU4475_BREAST	DU4475	wt
NCIH1573_LUNG	NCIH1573	wt
NCIH508_LARGE_INTESTINE	NCIH508	wt
NCIH1651_LUNG	NCIH1651	wt
SKUT1_SOFT_TISSUE	SKUT1	wt
MDAMB175VII_BREAST	MDAMB175VII	wt
SUPB15_HAEMATOPOIETIC_AND_LYMPHOID_TISSUE	SUPB15	wt
NCIH226_LUNG	NCIH226	wt
NCIH1666_LUNG	NCIH1666	wt
SW1783_CENTRAL_NERVOUS_SYSTEM	SW1783	wt
ISTMES1_PLEURA	ISTMES1	wt
NCIH1734_LUNG	NCIH1734	wt
NCIH2342_LUNG	NCIH2342	wt
EBC1_LUNG	EBC1	wt
OC316_OVARY	OC316	wt
HS936T_SKIN	HS936T	wt
NCIH322_LUNG	NCIH322	wt
HS706T_BONE	HS706T	wt
PANC1_PANCREAS	PANC1	wt
NCIH2291_LUNG	NCIH2291	wt
T47D_BREAST	T47D	wt
BICR56_UPPER_AERODIGESTIVE_TRACT	BICR56	wt
BICR16_UPPER_AERODIGESTIVE_TRACT	BICR16	wt
SKMEL28_SKIN	SKMEL28	wt
BICR6_UPPER_AERODIGESTIVE_TRACT	BICR6	wt
BHY_UPPER_AERODIGESTIVE_TRACT	BHY	wt
SH4_SKIN	SH4	wt
LS123_LARGE_INTESTINE	LS123	wt
HEL_HAEMATOPOIETIC_AND_LYMPHOID_TISSUE	HEL	wt
HPAC_PANCREAS	HPAC	wt
SU8686_PANCREAS	SU8686	wt
HCC33_LUNG	HCC33	wt
JHOC5_OVARY	JHOC5	wt
ACCMESO1_PLEURA	ACCMESO1	wt
BL41_HAEMATOPOIETIC_AND_LYMPHOID_TISSUE	BL41	wt
CORL105_LUNG	CORL105	wt
LMSU_STOMACH	LMSU	wt
SNU1197_LARGE_INTESTINE	SNU1197	wt
OSRC2_KIDNEY	OSRC2	wt
HUH6_LIVER	HUH6	wt
PANC0203_PANCREAS	PANC0203	wt
CJM_SKIN	CJM	wt
BICR22_UPPER_AERODIGESTIVE_TRACT	BICR22	wt
TM31_CENTRAL_NERVOUS_SYSTEM	TM31	wt
KPNRTBM1_AUTONOMIC_GANGLIA	KPNRTBM1	wt
TE4_OESOPHAGUS	TE4	wt
ECC10_STOMACH	ECC10	wt
YD15_SALIVARY_GLAND	YD15	wt
ECGI10_OESOPHAGUS	ECGI10	wt
CW2_LARGE_INTESTINE	CW2	wt
SNU761_LIVER	SNU761	wt
SNU61_LARGE_INTESTINE	SNU61	wt
NCIH1915_LUNG	NCIH1915	wt
SNU324_PANCREAS	SNU324	wt
YD10B_UPPER_AERODIGESTIVE_TRACT	YD10B	wt
HCC2279_LUNG	HCC2279	wt
HEC1B_ENDOMETRIUM	HEC1B	wt
SNU1077_ENDOMETRIUM	SNU1077	wt
SNU213_PANCREAS	SNU213	wt
HT115_LARGE_INTESTINE	HT115	wt
TE8_OESOPHAGUS	TE8	wt
SNU520_STOMACH	SNU520	wt
JHUEM3_ENDOMETRIUM	JHUEM3	wt
LI7_LIVER	LI7	wt
NCIH838_LUNG	NCIH838	wt
SNU119_OVARY	SNU119	wt
SNU1033_LARGE_INTESTINE	SNU1033	wt
SNUC5_LARGE_INTESTINE	SNUC5	wt
GSS_STOMACH	GSS	wt
TALL1_HAEMATOPOIETIC_AND_LYMPHOID_TISSUE	TALL1	wt
HCC1171_LUNG	HCC1171	wt
SNUC4_LARGE_INTESTINE	SNUC4	wt
SNU620_STOMACH	SNU620	wt
ECC12_STOMACH	ECC12	wt
GSU_STOMACH	GSU	wt
KMS18_HAEMATOPOIETIC_AND_LYMPHOID_TISSUE	KMS18	wt
JHOM2B_OVARY	JHOM2B	wt
MDAMB231_BREAST	MDAMB231	wt
OV90_OVARY	OV90	wt
RS411_HAEMATOPOIETIC_AND_LYMPHOID_TISSUE	RS411	wt
OVTOKO_OVARY	OVTOKO	wt
OVCAR4_OVARY	OVCAR4	wt
HLF_LIVER	HLF	wt
HCT15_LARGE_INTESTINE	HCT15	wt
SW1463_LARGE_INTESTINE	SW1463	wt
SF295_CENTRAL_NERVOUS_SYSTEM	SF295	wt
WM115_SKIN	WM115	wt
JHH4_LIVER	JHH4	wt
OE33_OESOPHAGUS	OE33	wt
CCK81_LARGE_INTESTINE	CCK81	wt
JHH1_LIVER	JHH1	wt
SJSA1_BONE	SJSA1	wt
NCIH2228_LUNG	NCIH2228	wt
RERFLCAI_LUNG	RERFLCAI	wt
SKMES1_LUNG	SKMES1	wt
NCIH520_LUNG	NCIH520	wt
JHH5_LIVER	JHH5	wt
FU97_STOMACH	FU97	wt
COLO800_SKIN	COLO800	wt
NCIH1963_LUNG	NCIH1963	wt
RL952_ENDOMETRIUM	RL952	wt
J82_URINARY_TRACT	J82	wt
HCC15_LUNG	HCC15	wt
M059K_CENTRAL_NERVOUS_SYSTEM	M059K	wt
CALU6_LUNG	CALU6	wt
SKLU1_LUNG	SKLU1	wt
SW900_LUNG	SW900	wt
UACC62_SKIN	UACC62	wt
MFE280_ENDOMETRIUM	MFE280	wt
MFE319_ENDOMETRIUM	MFE319	wt
MFE296_ENDOMETRIUM	MFE296	wt
GI1_CENTRAL_NERVOUS_SYSTEM	GI1	wt
KYSE410_OESOPHAGUS	KYSE410	wt
A204_SOFT_TISSUE	A204	wt
PATU8902_PANCREAS	PATU8902	wt
NCIH810_LUNG	NCIH810	wt
RERFLCMS_LUNG	RERFLCMS	wt
L1236_HAEMATOPOIETIC_AND_LYMPHOID_TISSUE	L1236	wt
DANG_PANCREAS	DANG	wt
NCIH460_LUNG	NCIH460	wt
KYSE140_OESOPHAGUS	KYSE140	wt
KYSE180_OESOPHAGUS	KYSE180	wt
HUPT3_PANCREAS	HUPT3	wt
EFE184_ENDOMETRIUM	EFE184	wt
GCIY_STOMACH	GCIY	wt
CAOV4_OVARY	CAOV4	wt
KMS21BM_HAEMATOPOIETIC_AND_LYMPHOID_TISSUE	KMS21BM	wt
KMS27_HAEMATOPOIETIC_AND_LYMPHOID_TISSUE	KMS27	wt
KO52_HAEMATOPOIETIC_AND_LYMPHOID_TISSUE	KO52	wt
KMS28BM_HAEMATOPOIETIC_AND_LYMPHOID_TISSUE	KMS28BM	wt
KNS60_CENTRAL_NERVOUS_SYSTEM	KNS60	wt
KPNSI9S_AUTONOMIC_GANGLIA	KPNSI9S	wt
LU99_LUNG	LU99	wt
MKN1_STOMACH	MKN1	wt
MKN74_STOMACH	MKN74	wt
KP3_PANCREAS	KP3	wt
NCO2_HAEMATOPOIETIC_AND_LYMPHOID_TISSUE	NCO2	wt
KHM1B_HAEMATOPOIETIC_AND_LYMPHOID_TISSUE	KHM1B	wt
HSC2_UPPER_AERODIGESTIVE_TRACT	HSC2	wt
HUH7_LIVER	HUH7	wt
HUCCT1_BILIARY_TRACT	HUCCT1	wt
KIJK_HAEMATOPOIETIC_AND_LYMPHOID_TISSUE	KIJK	wt
A4FUK_HAEMATOPOIETIC_AND_LYMPHOID_TISSUE	A4FUK	wt
KALS1_CENTRAL_NERVOUS_SYSTEM	KALS1	wt
HEL9217_HAEMATOPOIETIC_AND_LYMPHOID_TISSUE	HEL9217	wt
HUH28_BILIARY_TRACT	HUH28	wt
HEC265_ENDOMETRIUM	HEC265	wt
THP1_HAEMATOPOIETIC_AND_LYMPHOID_TISSUE	THP1	wt
A3KAW_HAEMATOPOIETIC_AND_LYMPHOID_TISSUE	A3KAW	wt
SKNSH_AUTONOMIC_GANGLIA	SKNSH	wt
HCC1954_BREAST	HCC1954	wt
CAMA1_BREAST	CAMA1	wt
HEC6_ENDOMETRIUM	HEC6	wt
AM38_CENTRAL_NERVOUS_SYSTEM	AM38	wt
HEC50B_ENDOMETRIUM	HEC50B	wt
HSC4_UPPER_AERODIGESTIVE_TRACT	HSC4	wt
KMS11_HAEMATOPOIETIC_AND_LYMPHOID_TISSUE	KMS11	wt
KP4_PANCREAS	KP4	wt
KE97_HAEMATOPOIETIC_AND_LYMPHOID_TISSUE	KE97	wt
LUDLU1_LUNG	LUDLU1	wt
HUG1N_STOMACH	HUG1N	wt
U266B1_HAEMATOPOIETIC_AND_LYMPHOID_TISSUE	U266B1	wt
NUGC4_STOMACH	NUGC4	wt
HMC18_BREAST	HMC18	wt
CAS1_CENTRAL_NERVOUS_SYSTEM	CAS1	wt
KMM1_HAEMATOPOIETIC_AND_LYMPHOID_TISSUE	KMM1	wt
CORL23_LUNG	CORL23	wt
MORCPR_LUNG	MORCPR	wt
HARA_LUNG	HARA	wt
SKOV3_OVARY	SKOV3	wt
MC116_HAEMATOPOIETIC_AND_LYMPHOID_TISSUE	MC116	wt
NCIH1568_LUNG	NCIH1568	wt
CA46_HAEMATOPOIETIC_AND_LYMPHOID_TISSUE	CA46	wt
A498_KIDNEY	A498	wt
BCP1_HAEMATOPOIETIC_AND_LYMPHOID_TISSUE	BCP1	wt
A673_BONE	A673	wt
CAPAN1_PANCREAS	CAPAN1	wt
NCIH358_LUNG	NCIH358	wt
CFPAC1_PANCREAS	CFPAC1	wt
NIHOVCAR3_OVARY	NIHOVCAR3	wt
NCIH1650_LUNG	NCIH1650	wt
NCIH1793_LUNG	NCIH1793	wt
NCIH1437_LUNG	NCIH1437	wt
KNS62_LUNG	KNS62	wt
HS578T_BREAST	HS578T	wt
BT20_BREAST	BT20	wt
SNU182_LIVER	SNU182	wt
SKNMC_BONE	SKNMC	wt
HH_HAEMATOPOIETIC_AND_LYMPHOID_TISSUE	HH	wt
MDAMB361_BREAST	MDAMB361	wt
MDAMB436_BREAST	MDAMB436	wt
PANC0213_PANCREAS	PANC0213	wt
DB_HAEMATOPOIETIC_AND_LYMPHOID_TISSUE	DB	wt
RDES_BONE	RDES	wt
CAL27_UPPER_AERODIGESTIVE_TRACT	CAL27	wt
MESSA_SOFT_TISSUE	MESSA	wt
SW1271_LUNG	SW1271	wt
GCT_SOFT_TISSUE	GCT	wt
SKBR3_BREAST	SKBR3	wt
NCIH82_LUNG	NCIH82	wt
NCIN87_STOMACH	NCIN87	wt
U2OS_BONE	U2OS	wt
H4_CENTRAL_NERVOUS_SYSTEM	H4	wt
GDM1_HAEMATOPOIETIC_AND_LYMPHOID_TISSUE	GDM1	wt
HCC1143_BREAST	HCC1143	wt
T24_URINARY_TRACT	T24	wt
G401_SOFT_TISSUE	G401	wt
HCC1937_BREAST	HCC1937	wt
HCC1569_BREAST	HCC1569	wt
D283MED_CENTRAL_NERVOUS_SYSTEM	D283MED	wt
SCC9_UPPER_AERODIGESTIVE_TRACT	SCC9	wt
HCC1395_BREAST	HCC1395	wt
NMCG1_CENTRAL_NERVOUS_SYSTEM	NMCG1	wt
TEN_ENDOMETRIUM	TEN	wt
TE9_OESOPHAGUS	TE9	wt
KNS42_CENTRAL_NERVOUS_SYSTEM	KNS42	wt
KYSE520_OESOPHAGUS	KYSE520	wt
KYSE270_OESOPHAGUS	KYSE270	wt
JHUEM1_ENDOMETRIUM	JHUEM1	wt
YH13_CENTRAL_NERVOUS_SYSTEM	YH13	wt
IALM_LUNG	IALM	wt
NCIH2052_PLEURA	NCIH2052	wt
SKNFI_AUTONOMIC_GANGLIA	SKNFI	wt
SKNAS_AUTONOMIC_GANGLIA	SKNAS	wt
GA10_HAEMATOPOIETIC_AND_LYMPHOID_TISSUE	GA10	wt
SNU423_LIVER	SNU423	wt
EB1_HAEMATOPOIETIC_AND_LYMPHOID_TISSUE	EB1	wt
HCC1187_BREAST	HCC1187	wt
SNU387_LIVER	SNU387	wt
DAUDI_HAEMATOPOIETIC_AND_LYMPHOID_TISSUE	DAUDI	wt
HT_HAEMATOPOIETIC_AND_LYMPHOID_TISSUE	HT	wt
MJ_HAEMATOPOIETIC_AND_LYMPHOID_TISSUE	MJ	wt
JM1_HAEMATOPOIETIC_AND_LYMPHOID_TISSUE	JM1	wt
C2BBE1_LARGE_INTESTINE	C2BBE1	wt
SKES1_BONE	SKES1	wt
EPLC272H_LUNG	EPLC272H	wt
BXPC3_PANCREAS	BXPC3	wt
NCIH1355_LUNG	NCIH1355	wt
SNU5_STOMACH	SNU5	wt
SNU475_LIVER	SNU475	wt
HEC251_ENDOMETRIUM	HEC251	wt
HCC95_LUNG	HCC95	wt
RPMI7951_SKIN	RPMI7951	wt
COLO783_SKIN	COLO783	wt
HCC1359_LUNG	HCC1359	wt
COV362_OVARY	COV362	wt
COLO792_SKIN	COLO792	wt
COV434_OVARY	COV434	wt
WM983B_SKIN	WM983B	wt
LS513_LARGE_INTESTINE	LS513	wt
NCIH2110_LUNG	NCIH2110	wt
CHAGOK1_LUNG	CHAGOK1	wt
DMS454_LUNG	DMS454	wt
CORL47_LUNG	CORL47	wt
FTC238_THYROID	FTC238	wt
DMS273_LUNG	DMS273	wt
FTC133_THYROID	FTC133	wt
CORL311_LUNG	CORL311	wt
NCIH2286_LUNG	NCIH2286	wt
NCIH1339_LUNG	NCIH1339	wt
WM793_SKIN	WM793	wt
MDAMB435S_SKIN	MDAMB435S	wt
WM1799_SKIN	WM1799	wt
MEWO_SKIN	MEWO	wt
WM88_SKIN	WM88	wt
NCIH2081_LUNG	NCIH2081	wt
NCIH1092_LUNG	NCIH1092	wt
SW837_LARGE_INTESTINE	SW837	wt
JHH6_LIVER	JHH6	wt
IGR1_SKIN	IGR1	wt
NCIH1105_LUNG	NCIH1105	wt
NCIH1436_LUNG	NCIH1436	wt
NCIH1876_LUNG	NCIH1876	wt
CORL24_LUNG	CORL24	wt
COV644_OVARY	COV644	wt
GP2D_LARGE_INTESTINE	GP2D	wt
PECAPJ15_UPPER_AERODIGESTIVE_TRACT	PECAPJ15	wt
CORL95_LUNG	CORL95	wt
PECAPJ49_UPPER_AERODIGESTIVE_TRACT	PECAPJ49	wt
RT11284_URINARY_TRACT	RT11284	wt
OV7_OVARY	OV7	wt
OAW42_OVARY	OAW42	wt
MDST8_LARGE_INTESTINE	MDST8	wt
OAW28_OVARY	OAW28	wt
SUIT2_PANCREAS	SUIT2	wt
KASUMI1_HAEMATOPOIETIC_AND_LYMPHOID_TISSUE	KASUMI1	wt
SUPM2_HAEMATOPOIETIC_AND_LYMPHOID_TISSUE	SUPM2	wt
SKHEP1_LIVER	SKHEP1	wt
OVCAR8_OVARY	OVCAR8	wt
ISHIKAWAHERAKLIO02ER_ENDOMETRIUM	ISHIKAWAHERAKLIO02ER	wt
NCIH596_LUNG	NCIH596	wt
NCIH650_LUNG	NCIH650	wt
SW1573_LUNG	SW1573	wt
OVMANA_OVARY	OVMANA	wt
KARPAS299_HAEMATOPOIETIC_AND_LYMPHOID_TISSUE	KARPAS299	wt
YAPC_PANCREAS	YAPC	wt
HT1197_URINARY_TRACT	HT1197	wt
HCC366_LUNG	HCC366	wt
DKMG_CENTRAL_NERVOUS_SYSTEM	DKMG	wt
SNU349_KIDNEY	SNU349	wt
UMUC1_URINARY_TRACT	UMUC1	wt
NCIH292_LUNG	NCIH292	wt
U118MG_CENTRAL_NERVOUS_SYSTEM	U118MG	wt
RH30_SOFT_TISSUE	RH30	wt
TCCSUP_URINARY_TRACT	TCCSUP	wt
SNU601_STOMACH	SNU601	wt
CAL33_UPPER_AERODIGESTIVE_TRACT	CAL33	wt
SNU668_STOMACH	SNU668	wt
CORL279_LUNG	CORL279	wt
GB1_CENTRAL_NERVOUS_SYSTEM	GB1	wt
KURAMOCHI_OVARY	KURAMOCHI	wt
COLO684_ENDOMETRIUM	COLO684	wt
SNU685_ENDOMETRIUM	SNU685	wt
SNU886_LIVER	SNU886	wt
NCCSTCK140_STOMACH	NCCSTCK140	wt
SNU719_STOMACH	SNU719	wt
SNU489_CENTRAL_NERVOUS_SYSTEM	SNU489	wt
SNU81_LARGE_INTESTINE	SNU81	wt
A2058_SKIN	A2058	wt
SNU175_LARGE_INTESTINE	SNU175	wt
SNU407_LARGE_INTESTINE	SNU407	wt
SNU201_CENTRAL_NERVOUS_SYSTEM	SNU201	wt
KMS20_HAEMATOPOIETIC_AND_LYMPHOID_TISSUE	KMS20	wt
SNU216_STOMACH	SNU216	wt
SNU1079_BILIARY_TRACT	SNU1079	wt
HCC1195_LUNG	HCC1195	wt
NCIH854_LUNG	NCIH854	wt
SNU466_CENTRAL_NERVOUS_SYSTEM	SNU466	wt
YD38_UPPER_AERODIGESTIVE_TRACT	YD38	wt
SNU1105_CENTRAL_NERVOUS_SYSTEM	SNU1105	wt
SNU283_LARGE_INTESTINE	SNU283	wt
SNU46_UPPER_AERODIGESTIVE_TRACT	SNU46	wt
SNU308_BILIARY_TRACT	SNU308	wt
YD8_UPPER_AERODIGESTIVE_TRACT	YD8	wt
SNU478_BILIARY_TRACT	SNU478	wt
SNU410_PANCREAS	SNU410	wt
SNU899_UPPER_AERODIGESTIVE_TRACT	SNU899	wt
SNU503_LARGE_INTESTINE	SNU503	wt
SET2_HAEMATOPOIETIC_AND_LYMPHOID_TISSUE	SET2	wt
SNU738_CENTRAL_NERVOUS_SYSTEM	SNU738	wt
SNU626_CENTRAL_NERVOUS_SYSTEM	SNU626	wt
SNU869_BILIARY_TRACT	SNU869	wt
SNU878_LIVER	SNU878	wt
SNU840_OVARY	SNU840	wt
SNU8_OVARY	SNU8	wt
IGR39_SKIN	IGR39	wt
DAOY_CENTRAL_NERVOUS_SYSTEM	DAOY	wt
HEP3B217_LIVER	HEP3B217	wt
KYM1_SOFT_TISSUE	KYM1	wt
LC1F_LUNG	LC1F	wt
CMK_HAEMATOPOIETIC_AND_LYMPHOID_TISSUE	CMK	wt
JMSU1_URINARY_TRACT	JMSU1	wt
IMR32_AUTONOMIC_GANGLIA	IMR32	wt
T3M4_PANCREAS	T3M4	wt
PK45H_PANCREAS	PK45H	wt
HEC59_ENDOMETRIUM	HEC59	wt
NUGC2_STOMACH	NUGC2	wt
PLCPRF5_LIVER	PLCPRF5	wt
KPNYN_AUTONOMIC_GANGLIA	KPNYN	wt
CCFSTTG1_CENTRAL_NERVOUS_SYSTEM	CCFSTTG1	wt
NCIH929_HAEMATOPOIETIC_AND_LYMPHOID_TISSUE	NCIH929	wt
KMRC3_KIDNEY	KMRC3	wt
DMS153_LUNG	DMS153	wt
NCIH1048_LUNG	NCIH1048	wt
D341MED_CENTRAL_NERVOUS_SYSTEM	D341MED	wt
NCIH660_PROSTATE	NCIH660	wt
NCIH1618_LUNG	NCIH1618	wt
PEER_HAEMATOPOIETIC_AND_LYMPHOID_TISSUE	PEER	wt
SKM1_HAEMATOPOIETIC_AND_LYMPHOID_TISSUE	SKM1	wt
HT144_SKIN	HT144	wt
SKMEL31_SKIN	SKMEL31	wt
HS939T_SKIN	HS939T	wt
OCILY3_HAEMATOPOIETIC_AND_LYMPHOID_TISSUE	OCILY3	wt
NCIH69_LUNG	NCIH69	wt
DV90_LUNG	DV90	wt
ZR751_BREAST	ZR751	wt
KG1_HAEMATOPOIETIC_AND_LYMPHOID_TISSUE	KG1	wt
SKNBE2_AUTONOMIC_GANGLIA	SKNBE2	wt
HCC70_BREAST	HCC70	wt
NCIH2452_PLEURA	NCIH2452	wt
SNU1_STOMACH	SNU1	wt
LOUCY_HAEMATOPOIETIC_AND_LYMPHOID_TISSUE	LOUCY	wt
HCC56_LARGE_INTESTINE	HCC56	wt
NCIH1648_LUNG	NCIH1648	wt
MPP89_PLEURA	MPP89	wt
MG63_BONE	MG63	wt
PK1_PANCREAS	PK1	wt
NCIH23_LUNG	NCIH23	wt
TE617T_SOFT_TISSUE	TE617T	wt
SW1088_CENTRAL_NERVOUS_SYSTEM	SW1088	wt
ISTMES2_PLEURA	ISTMES2	wt
NCIH1373_LUNG	NCIH1373	wt
NCIH1930_LUNG	NCIH1930	wt
NCIH1623_LUNG	NCIH1623	wt
NCIH1838_LUNG	NCIH1838	wt
NCIH1836_LUNG	NCIH1836	wt
PANC0504_PANCREAS	PANC0504	wt
BL70_HAEMATOPOIETIC_AND_LYMPHOID_TISSUE	BL70	wt
CI1_HAEMATOPOIETIC_AND_LYMPHOID_TISSUE	CI1	wt
G292CLONEA141B1_BONE	G292CLONEA141B1	wt
RCM1_LARGE_INTESTINE	RCM1	wt
A101D_SKIN	A101D	wt
NCIH1755_LUNG	NCIH1755	wt
RERFLCKJ_LUNG	RERFLCKJ	wt
NCIH1693_LUNG	NCIH1693	wt
SW780_URINARY_TRACT	SW780	wt
HS683_CENTRAL_NERVOUS_SYSTEM	HS683	wt
RKO_LARGE_INTESTINE	RKO	wt
HS729_SOFT_TISSUE	HS729	wt
JHOS2_OVARY	JHOS2	wt
MCF7_BREAST	MCF7	wt
U937_HAEMATOPOIETIC_AND_LYMPHOID_TISSUE	U937	wt
SKLMS1_SOFT_TISSUE	SKLMS1	wt
HUTU80_SMALL_INTESTINE	HUTU80	wt
HCC202_BREAST	HCC202	wt
MEG01_HAEMATOPOIETIC_AND_LYMPHOID_TISSUE	MEG01	wt
ONS76_CENTRAL_NERVOUS_SYSTEM	ONS76	wt
SNUC1_LARGE_INTESTINE	SNUC1	wt
SKNDZ_AUTONOMIC_GANGLIA	SKNDZ	wt
DMS114_LUNG	DMS114	wt
OC314_OVARY	OC314	wt
SW1353_BONE	SW1353	wt
MDAMB157_BREAST	MDAMB157	wt
LN18_CENTRAL_NERVOUS_SYSTEM	LN18	wt
CAOV3_OVARY	CAOV3	wt
HEPG2_LIVER	HEPG2	wt
NCIH524_LUNG	NCIH524	wt
NCIH209_LUNG	NCIH209	wt
MIAPACA2_PANCREAS	MIAPACA2	wt
MCAS_OVARY	MCAS	wt
SBC5_LUNG	SBC5	wt
COLO829_SKIN	COLO829	wt
VCAP_PROSTATE	VCAP	wt
IPC298_SKIN	IPC298	wt
CAPAN2_PANCREAS	CAPAN2	wt
EFM192A_BREAST	EFM192A	wt
HS766T_PANCREAS	HS766T	wt
EFO27_OVARY	EFO27	wt
A2780_OVARY	A2780	wt
NCIH196_LUNG	NCIH196	wt
IGROV1_OVARY	IGROV1	wt
NCIH889_LUNG	NCIH889	wt
NCIH211_LUNG	NCIH211	wt
MDAPCA2B_PROSTATE	MDAPCA2B	wt
SKMEL24_SKIN	SKMEL24	wt
HT1376_URINARY_TRACT	HT1376	wt
NCIH2171_LUNG	NCIH2171	wt
PANC1005_PANCREAS	PANC1005	wt
HS695T_SKIN	HS695T	wt
LK2_LUNG	LK2	wt
TOV21G_OVARY	TOV21G	wt
SKMEL3_SKIN	SKMEL3	wt
ASPC1_PANCREAS	ASPC1	wt
OVSAHO_OVARY	OVSAHO	wt
NCIH441_LUNG	NCIH441	wt
RERFLCSQ1_LUNG	RERFLCSQ1	wt
NCIH2030_LUNG	NCIH2030	wt
HMCB_SKIN	HMCB	wt
FUOV1_OVARY	FUOV1	wt
MALME3M_SKIN	MALME3M	wt
KMS12BM_HAEMATOPOIETIC_AND_LYMPHOID_TISSUE	KMS12BM	wt
T98G_CENTRAL_NERVOUS_SYSTEM	T98G	wt
DBTRG05MG_CENTRAL_NERVOUS_SYSTEM	DBTRG05MG	wt
HEYA8_OVARY	HEYA8	wt
NCIH2122_LUNG	NCIH2122	wt
MELJUSO_SKIN	MELJUSO	wt
SW620_LARGE_INTESTINE	SW620	wt
HCT116_LARGE_INTESTINE	HCT116	wt
DU145_PROSTATE	DU145	wt
L33_PANCREAS	L33	wt
A549_LUNG	A549	wt
NCIH1975_LUNG	NCIH1975	wt
COLO679_SKIN	COLO679	wt
KP2_PANCREAS	KP2	wt
HUH1_LIVER	HUH1	wt
MDAMB453_BREAST	MDAMB453	wt
PANC0403_PANCREAS	PANC0403	wt
TYKNU_OVARY	TYKNU	wt
OVISE_OVARY	OVISE	wt
EFM19_BREAST	EFM19	wt
MELHO_SKIN	MELHO	wt
RL_HAEMATOPOIETIC_AND_LYMPHOID_TISSUE	RL	wt
G361_SKIN	G361	wt
NCIH647_LUNG	NCIH647	wt
GMS10_CENTRAL_NERVOUS_SYSTEM	GMS10	wt
SEM_HAEMATOPOIETIC_AND_LYMPHOID_TISSUE	SEM	wt
HCC44_LUNG	HCC44	wt
KYSE70_OESOPHAGUS	KYSE70	wt
GAMG_CENTRAL_NERVOUS_SYSTEM	GAMG	wt
NCIH522_LUNG	NCIH522	wt
EN_ENDOMETRIUM	EN	wt
PK59_PANCREAS	PK59	wt
HDMYZ_HAEMATOPOIETIC_AND_LYMPHOID_TISSUE	HDMYZ	wt
NCIH661_LUNG	NCIH661	wt
LNCAPCLONEFGC_PROSTATE	LNCAPCLONEFGC	wt
LS411N_LARGE_INTESTINE	LS411N	wt
HCC78_LUNG	HCC78	wt
YKG1_CENTRAL_NERVOUS_SYSTEM	YKG1	wt
ESS1_ENDOMETRIUM	ESS1	wt
U251MG_CENTRAL_NERVOUS_SYSTEM	U251MG	wt
TE11_OESOPHAGUS	TE11	wt
KS1_CENTRAL_NERVOUS_SYSTEM	KS1	wt
HEC1A_ENDOMETRIUM	HEC1A	wt
TE1_OESOPHAGUS	TE1	wt
JHUEM2_ENDOMETRIUM	JHUEM2	wt
KELLY_AUTONOMIC_GANGLIA	KELLY	wt
NCIH1155_LUNG	NCIH1155	wt
TE15_OESOPHAGUS	TE15	wt
ABC1_LUNG	ABC1	wt
NCIH1703_LUNG	NCIH1703	wt
AGS_STOMACH	AGS	wt
QGP1_PANCREAS	QGP1	wt
DETROIT562_UPPER_AERODIGESTIVE_TRACT	DETROIT562	wt
BT474_BREAST	BT474	wt
ACHN_KIDNEY	ACHN	wt
LOVO_LARGE_INTESTINE	LOVO	wt
NCIH1581_LUNG	NCIH1581	wt
SCABER_URINARY_TRACT	SCABER	wt
SKMEL30_SKIN	SKMEL30	wt
OVKATE_OVARY	OVKATE	wt
C32_SKIN	C32	wt
PANC0327_PANCREAS	PANC0327	wt
RPMI8226_HAEMATOPOIETIC_AND_LYMPHOID_TISSUE	RPMI8226	wt
ES2_OVARY	ES2	wt
LS1034_LARGE_INTESTINE	LS1034	wt
G402_SOFT_TISSUE	G402	wt
NCIH146_LUNG	NCIH146	wt
SW48_LARGE_INTESTINE	SW48	wt
CHP212_AUTONOMIC_GANGLIA	CHP212	wt
LS180_LARGE_INTESTINE	LS180	wt
SW403_LARGE_INTESTINE	SW403	wt
NCIH747_LARGE_INTESTINE	NCIH747	wt
RT4_URINARY_TRACT	RT4	wt
KATOIII_STOMACH	KATOIII	wt
BDCM_HAEMATOPOIETIC_AND_LYMPHOID_TISSUE	BDCM	wt
SW1417_LARGE_INTESTINE	SW1417	wt
SW948_LARGE_INTESTINE	SW948	wt
MDAMB415_BREAST	MDAMB415	wt
NCIH2106_LUNG	NCIH2106	wt
SW579_THYROID	SW579	wt
MDAMB468_BREAST	MDAMB468	wt
NCIH526_LUNG	NCIH526	wt
BT549_BREAST	BT549	wt
NCIH2196_LUNG	NCIH2196	wt
CAL851_BREAST	CAL851	wt
EFO21_OVARY	EFO21	wt
A375_SKIN	A375	wt
HT29_LARGE_INTESTINE	HT29	wt
NCIH446_LUNG	NCIH446	wt
HS294T_SKIN	HS294T	wt
SKMEL5_SKIN	SKMEL5	wt
HS944T_SKIN	HS944T	wt
TCCPAN2_PANCREAS	TCCPAN2	wt
RMGI_OVARY	RMGI	wt
PC3_PROSTATE	PC3	wt
K562_HAEMATOPOIETIC_AND_LYMPHOID_TISSUE	K562	wt
RT112_URINARY_TRACT	RT112	wt
NUGC3_STOMACH	NUGC3	wt
U87MG_CENTRAL_NERVOUS_SYSTEM	U87MG	wt
CAKI2_KIDNEY	CAKI2	wt
OE19_OESOPHAGUS	OE19	wt
JHH2_LIVER	JHH2	wt
IM95_STOMACH	IM95	wt
MV411_HAEMATOPOIETIC_AND_LYMPHOID_TISSUE	MV411	wt
WM2664_SKIN	WM2664	wt
KMRC1_KIDNEY	KMRC1	wt
KM12_LARGE_INTESTINE	KM12	wt
T84_LARGE_INTESTINE	T84	wt
CALU1_LUNG	CALU1	wt
LOXIMVI_SKIN	LOXIMVI	wt
NCIH2170_LUNG	NCIH2170	wt
SQ1_LUNG	SQ1	wt
NCIH2444_LUNG	NCIH2444	wt
UACC257_SKIN	UACC257	wt
MOLM13_HAEMATOPOIETIC_AND_LYMPHOID_TISSUE	MOLM13	wt
HUPT4_PANCREAS	HUPT4	wt
KYSE30_OESOPHAGUS	KYSE30	wt
KYSE150_OESOPHAGUS	KYSE150	wt
PSN1_PANCREAS	PSN1	wt
NCIH1299_LUNG	NCIH1299	wt
PATU8988T_PANCREAS	PATU8988T	wt
IGR37_SKIN	IGR37	wt
SLR23_KIDNEY	SLR23	wt
HMEL_BREAST	HMEL	wt
OELE_OVARY	OELE	wt
LN235_CENTRAL_NERVOUS_SYSTEM	LN235	wt
EWS502_BONE	EWS502	wt
SALE_LUNG	SALE	wt
HCC2814_LUNG	HCC2814	wt
TC32_BONE	TC32	wt
SF172_CENTRAL_NERVOUS_SYSTEM	SF172	wt
PRECLH_PROSTATE	PRECLH	wt
U343_CENTRAL_NERVOUS_SYSTEM	U343	wt
SLR25_KIDNEY	SLR25	wt
U178_CENTRAL_NERVOUS_SYSTEM	U178	wt
HEKTE_KIDNEY	HEKTE	wt
SLR26_KIDNEY	SLR26	wt
A1207_CENTRAL_NERVOUS_SYSTEM	A1207	wt
LN319_CENTRAL_NERVOUS_SYSTEM	LN319	wt
HCC364_LUNG	HCC364	wt
LN382_CENTRAL_NERVOUS_SYSTEM	LN382	wt
SLR21_KIDNEY	SLR21	wt
LNZ308_CENTRAL_NERVOUS_SYSTEM	LNZ308	wt
SLR20_KIDNEY	SLR20	wt
EW8_BONE	EW8	wt
UOK101_KIDNEY	UOK101	wt
JHESOAD1_OESOPHAGUS	JHESOAD1	wt
CH157MN_CENTRAL_NERVOUS_SYSTEM	CH157MN	wt
SCC25_UPPER_AERODIGESTIVE_TRACT	SCC25	wt
MHHNB11_AUTONOMIC_GANGLIA	MHHNB11	wt
HCC1806_BREAST	HCC1806	wt
GRANTA519_HAEMATOPOIETIC_AND_LYMPHOID_TISSUE	GRANTA519	wt
MONOMAC6_HAEMATOPOIETIC_AND_LYMPHOID_TISSUE	MONOMAC6	wt
MKN7_STOMACH	MKN7	wt
MOLT13_HAEMATOPOIETIC_AND_LYMPHOID_TISSUE	MOLT13	wt
SR786_HAEMATOPOIETIC_AND_LYMPHOID_TISSUE	SR786	wt
SCC15_UPPER_AERODIGESTIVE_TRACT	SCC15	wt
NCIH2126_LUNG	NCIH2126	wt
NCIH1385_LUNG	NCIH1385	wt
HCC827_LUNG	HCC827	wt
RD_SOFT_TISSUE	RD	wt
TF1_HAEMATOPOIETIC_AND_LYMPHOID_TISSUE	TF1	wt
UACC812_BREAST	UACC812	wt
ALLSIL_HAEMATOPOIETIC_AND_LYMPHOID_TISSUE	ALLSIL	wt
KASUMI2_HAEMATOPOIETIC_AND_LYMPHOID_TISSUE	KASUMI2	wt
DND41_HAEMATOPOIETIC_AND_LYMPHOID_TISSUE	DND41	wt
ME1_HAEMATOPOIETIC_AND_LYMPHOID_TISSUE	ME1	wt
JEKO1_HAEMATOPOIETIC_AND_LYMPHOID_TISSUE	JEKO1	wt
JJN3_HAEMATOPOIETIC_AND_LYMPHOID_TISSUE	JJN3	wt
NUDHL1_HAEMATOPOIETIC_AND_LYMPHOID_TISSUE	NUDHL1	wt
CL14_LARGE_INTESTINE	CL14	wt
KYO1_HAEMATOPOIETIC_AND_LYMPHOID_TISSUE	KYO1	wt
JL1_PLEURA	JL1	wt
CAL148_BREAST	CAL148	wt
NALM19_HAEMATOPOIETIC_AND_LYMPHOID_TISSUE	NALM19	wt
HPBALL_HAEMATOPOIETIC_AND_LYMPHOID_TISSUE	HPBALL	wt
SUPT11_HAEMATOPOIETIC_AND_LYMPHOID_TISSUE	SUPT11	wt
CL40_LARGE_INTESTINE	CL40	wt
MDAMB134VI_BREAST	MDAMB134VI	wt
HCC1500_BREAST	HCC1500	wt
HCC1599_BREAST	HCC1599	wt
OCIAML3_HAEMATOPOIETIC_AND_LYMPHOID_TISSUE	OCIAML3	wt
SUDHL10_HAEMATOPOIETIC_AND_LYMPHOID_TISSUE	SUDHL10	wt
SUDHL4_HAEMATOPOIETIC_AND_LYMPHOID_TISSUE	SUDHL4	wt
RH41_SOFT_TISSUE	RH41	wt
OCILY19_HAEMATOPOIETIC_AND_LYMPHOID_TISSUE	OCILY19	wt
MOLM6_HAEMATOPOIETIC_AND_LYMPHOID_TISSUE	MOLM6	wt
SKMM2_HAEMATOPOIETIC_AND_LYMPHOID_TISSUE	SKMM2	wt
KASUMI6_HAEMATOPOIETIC_AND_LYMPHOID_TISSUE	KASUMI6	wt
UACC893_BREAST	UACC893	wt
MINO_HAEMATOPOIETIC_AND_LYMPHOID_TISSUE	MINO	wt
CHP126_AUTONOMIC_GANGLIA	CHP126	wt
COLO678_LARGE_INTESTINE	COLO678	wt
LAMA84_HAEMATOPOIETIC_AND_LYMPHOID_TISSUE	LAMA84	wt
CMLT1_HAEMATOPOIETIC_AND_LYMPHOID_TISSUE	CMLT1	wt
EHEB_HAEMATOPOIETIC_AND_LYMPHOID_TISSUE	EHEB	wt
CAL54_KIDNEY	CAL54	wt
BV173_HAEMATOPOIETIC_AND_LYMPHOID_TISSUE	BV173	wt
DOHH2_HAEMATOPOIETIC_AND_LYMPHOID_TISSUE	DOHH2	wt
EOL1_HAEMATOPOIETIC_AND_LYMPHOID_TISSUE	EOL1	wt
NALM6_HAEMATOPOIETIC_AND_LYMPHOID_TISSUE	NALM6	wt
VMCUB1_URINARY_TRACT	VMCUB1	wt
LP1_HAEMATOPOIETIC_AND_LYMPHOID_TISSUE	LP1	wt
LXF289_LUNG	LXF289	wt
MONOMAC1_HAEMATOPOIETIC_AND_LYMPHOID_TISSUE	MONOMAC1	wt
PL21_HAEMATOPOIETIC_AND_LYMPHOID_TISSUE	PL21	wt
PF382_HAEMATOPOIETIC_AND_LYMPHOID_TISSUE	PF382	wt
NALM1_HAEMATOPOIETIC_AND_LYMPHOID_TISSUE	NALM1	wt
OCIAML2_HAEMATOPOIETIC_AND_LYMPHOID_TISSUE	OCIAML2	wt
MHHCALL3_HAEMATOPOIETIC_AND_LYMPHOID_TISSUE	MHHCALL3	wt
JURLMK1_HAEMATOPOIETIC_AND_LYMPHOID_TISSUE	JURLMK1	wt
OCIAML5_HAEMATOPOIETIC_AND_LYMPHOID_TISSUE	OCIAML5	wt
KE37_HAEMATOPOIETIC_AND_LYMPHOID_TISSUE	KE37	wt
JK1_HAEMATOPOIETIC_AND_LYMPHOID_TISSUE	JK1	wt
RI1_HAEMATOPOIETIC_AND_LYMPHOID_TISSUE	RI1	wt
KARPAS422_HAEMATOPOIETIC_AND_LYMPHOID_TISSUE	KARPAS422	wt
L540_HAEMATOPOIETIC_AND_LYMPHOID_TISSUE	L540	wt
HDQP1_BREAST	HDQP1	wt
MHHCALL4_HAEMATOPOIETIC_AND_LYMPHOID_TISSUE	MHHCALL4	wt
MUTZ5_HAEMATOPOIETIC_AND_LYMPHOID_TISSUE	MUTZ5	wt
ONCODG1_OVARY	ONCODG1	wt
HDLM2_HAEMATOPOIETIC_AND_LYMPHOID_TISSUE	HDLM2	wt
CAL29_URINARY_TRACT	CAL29	wt
KOPN8_HAEMATOPOIETIC_AND_LYMPHOID_TISSUE	KOPN8	wt
SCLC21H_LUNG	SCLC21H	wt
CALU3_LUNG	CALU3	wt
NCIH1435_LUNG	NCIH1435	wt
NCIH2009_LUNG	NCIH2009	wt
NCIH1869_LUNG	NCIH1869	wt
HS852T_SKIN	HS852T	wt
HCC1419_BREAST	HCC1419	wt
HCC4006_LUNG	HCC4006	wt
HCC1428_BREAST	HCC1428	wt
KU812_HAEMATOPOIETIC_AND_LYMPHOID_TISSUE	KU812	wt
SHP77_LUNG	SHP77	wt
TE441T_SOFT_TISSUE	TE441T	wt
NB1_AUTONOMIC_GANGLIA	NB1	wt
PFEIFFER_HAEMATOPOIETIC_AND_LYMPHOID_TISSUE	PFEIFFER	wt
ZR7530_BREAST	ZR7530	wt
NCIH841_LUNG	NCIH841	wt
NCIH1944_LUNG	NCIH1944	wt
NCIH2405_LUNG	NCIH2405	wt
DEL_HAEMATOPOIETIC_AND_LYMPHOID_TISSUE	DEL	wt
BEN_LUNG	BEN	wt
COLO320_LARGE_INTESTINE	COLO320	wt
SUDHL1_HAEMATOPOIETIC_AND_LYMPHOID_TISSUE	SUDHL1	wt
P12ICHIKAWA_HAEMATOPOIETIC_AND_LYMPHOID_TISSUE	P12ICHIKAWA	wt
BFTC909_KIDNEY	BFTC909	wt
MHHES1_BONE	MHHES1	wt
JVM3_HAEMATOPOIETIC_AND_LYMPHOID_TISSUE	JVM3	wt
NOMO1_HAEMATOPOIETIC_AND_LYMPHOID_TISSUE	NOMO1	wt
NCIH727_LUNG	NCIH727	wt
MKN45_STOMACH	MKN45	wt
KU1919_URINARY_TRACT	KU1919	wt
KCL22_HAEMATOPOIETIC_AND_LYMPHOID_TISSUE	KCL22	wt
CADOES1_BONE	CADOES1	wt
OPM2_HAEMATOPOIETIC_AND_LYMPHOID_TISSUE	OPM2	wt
CAL62_THYROID	CAL62	wt
LCLC103H_LUNG	LCLC103H	wt
MHHCALL2_HAEMATOPOIETIC_AND_LYMPHOID_TISSUE	MHHCALL2	wt
M07E_HAEMATOPOIETIC_AND_LYMPHOID_TISSUE	M07E	wt
L428_HAEMATOPOIETIC_AND_LYMPHOID_TISSUE	L428	wt
MOLT16_HAEMATOPOIETIC_AND_LYMPHOID_TISSUE	MOLT16	wt
NB4_HAEMATOPOIETIC_AND_LYMPHOID_TISSUE	NB4	wt
LCLC97TM1_LUNG	LCLC97TM1	wt
BHT101_THYROID	BHT101	wt
JVM2_HAEMATOPOIETIC_AND_LYMPHOID_TISSUE	JVM2	wt
CAL51_BREAST	CAL51	wt
L363_HAEMATOPOIETIC_AND_LYMPHOID_TISSUE	L363	wt
KMH2_HAEMATOPOIETIC_AND_LYMPHOID_TISSUE	KMH2	wt
SIMA_AUTONOMIC_GANGLIA	SIMA	wt
NUDUL1_HAEMATOPOIETIC_AND_LYMPHOID_TISSUE	NUDUL1	wt
BC3C_URINARY_TRACT	BC3C	wt
SUDHL6_HAEMATOPOIETIC_AND_LYMPHOID_TISSUE	SUDHL6	wt
KARPAS620_HAEMATOPOIETIC_AND_LYMPHOID_TISSUE	KARPAS620	wt
REC1_HAEMATOPOIETIC_AND_LYMPHOID_TISSUE	REC1	wt
OCIM1_HAEMATOPOIETIC_AND_LYMPHOID_TISSUE	OCIM1	wt
MEC1_HAEMATOPOIETIC_AND_LYMPHOID_TISSUE	MEC1	wt
SIGM5_HAEMATOPOIETIC_AND_LYMPHOID_TISSUE	SIGM5	wt
BCPAP_THYROID	BCPAP	wt
CL11_LARGE_INTESTINE	CL11	wt
TT2609C02_THYROID	TT2609C02	wt
CL34_LARGE_INTESTINE	CL34	wt
RCHACV_HAEMATOPOIETIC_AND_LYMPHOID_TISSUE	RCHACV	wt
CAL120_BREAST	CAL120	wt
RH18_SOFT_TISSUE	RH18	wt
MOLM16_HAEMATOPOIETIC_AND_LYMPHOID_TISSUE	MOLM16	wt
F36P_HAEMATOPOIETIC_AND_LYMPHOID_TISSUE	F36P	wt
EJM_HAEMATOPOIETIC_AND_LYMPHOID_TISSUE	EJM	wt
WSUDLCL2_HAEMATOPOIETIC_AND_LYMPHOID_TISSUE	WSUDLCL2	wt
JIMT1_BREAST	JIMT1	wt
ML1_THYROID	ML1	wt
AMO1_HAEMATOPOIETIC_AND_LYMPHOID_TISSUE	AMO1	wt
MOLP8_HAEMATOPOIETIC_AND_LYMPHOID_TISSUE	MOLP8	wt
JHUEM7_ENDOMETRIUM	JHUEM7	wt
OE21_OESOPHAGUS	OE21	wt
SKNO1_HAEMATOPOIETIC_AND_LYMPHOID_TISSUE	SKNO1	wt
HOP62_LUNG	HOP62	wt
EKVX_LUNG	EKVX	wt
UO31_KIDNEY	UO31	wt
SF268_CENTRAL_NERVOUS_SYSTEM	SF268	wt
SF539_CENTRAL_NERVOUS_SYSTEM	SF539	wt
SNB75_CENTRAL_NERVOUS_SYSTEM	SNB75	wt
HOP92_LUNG	HOP92	wt
HS751T_HAEMATOPOIETIC_AND_LYMPHOID_TISSUE	HS751T	wt
SF767_CENTRAL_NERVOUS_SYSTEM	SF767	wt
HS274T_BREAST	HS274T	wt
S117_SOFT_TISSUE	S117	wt
