# Supplementary material for: Candidate drugs associated with sensitivity of cancer cell lines with DLST amplification or high mRNA levels
Source: Oncotarget. 2023 Jan 12;14:14–20. doi: 10.18632/oncotarget.28342 (PMC9836382; doi:10.18632/oncotarget.28342)
Supplement: Supplementary file 3 [file oncotarget-14-28342-s003.xlsx]

## Sheet: counts_drugs
Supplementary Table 2. Counts of resistant and sensitive cell lines from drug test of DLST-activating alterations across CCLE samples across cancer entities obtained February 2022.
Screened drugs	wt_or_mut	sensitive	resistant
Erlotinib	mut	4	7
Erlotinib	wt	30	147
Rapamycin	mut	1	9
Rapamycin	wt	31	149
Sunitinib	mut	0	12
Sunitinib	wt	14	181
PHA-665752	mut	1	11
PHA-665752	wt	31	170
MG-132	mut	0	11
MG-132	wt	13	182
Paclitaxel	mut	1	11
Paclitaxel	wt	13	183
Cyclopamine	mut	0	11
Cyclopamine	wt	35	158
AZ628	mut	0	11
AZ628	wt	35	162
Sorafenib	mut	1	10
Sorafenib	wt	18	179
VX-680	mut	2	10
VX-680	wt	39	153
Imatinib	mut	2	10
Imatinib	wt	25	176
NVP-TAE684	mut	0	12
NVP-TAE684	wt	22	178
Crizotinib	mut	1	11
Crizotinib	wt	32	168
AZD-0530	mut	2	10
AZD-0530	wt	33	168
S-Trityl-L-cysteine	mut	0	12
S-Trityl-L-cysteine	wt	10	185
Z-LLNle-CHO	mut	2	10
Z-LLNle-CHO	wt	17	178
Dasatinib	mut	2	10
Dasatinib	wt	59	134
GNF-2	mut	1	11
GNF-2	wt	25	170
CGP-60474	mut	1	11
CGP-60474	wt	14	181
CGP-082996	mut	0	12
CGP-082996	wt	18	177
A-770041	mut	5	7
A-770041	wt	72	124
WH-4-023	mut	1	11
WH-4-023	wt	38	155
WZ-1-84	mut	1	11
WZ-1-84	wt	23	172
BI-2536	mut	1	11
BI-2536	wt	16	179
BMS-509744	mut	0	12
BMS-509744	wt	22	174
CMK	mut	1	11
CMK	wt	13	182
Pyrimethamine	mut	0	11
Pyrimethamine	wt	15	181
JW-7-52-1	mut	0	11
JW-7-52-1	wt	20	172
A-443654	mut	2	10
A-443654	wt	21	174
GW843682X	mut	0	12
GW843682X	wt	8	188
MS-275	mut	1	10
MS-275	wt	7	189
Parthenolide	mut	1	10
Parthenolide	wt	20	174
KIN001-135	mut	1	10
KIN001-135	wt	22	173
TGX221	mut	0	11
TGX221	wt	26	169
Bortezomib	mut	0	11
Bortezomib	wt	15	180
XMD8-85	mut	1	10
XMD8-85	wt	18	175
Roscovitine	mut	2	9
Roscovitine	wt	20	173
Salubrinal	mut	1	10
Salubrinal	wt	12	182
Lapatinib	mut	7	4
Lapatinib	wt	28	165
Doxorubicin	mut	5	31
Doxorubicin	wt	29	460
Etoposide	mut	3	33
Etoposide	wt	24	470
Gemcitabine	mut	5	31
Gemcitabine	wt	23	462
Mitomycin_C	mut	3	33
Mitomycin_C	wt	35	454
Vinorelbine	mut	3	33
Vinorelbine	wt	30	464
NSC-87877	mut	3	33
NSC-87877	wt	56	436
QS11	mut	6	30
QS11	wt	36	453
CP466722	mut	1	36
CP466722	wt	42	464
Midostaurin	mut	1	35
Midostaurin	wt	39	455
CHIR-99021	mut	4	32
CHIR-99021	wt	69	422
AP-24534	mut	1	35
AP-24534	wt	48	445
JNK-9L	mut	4	32
JNK-9L	wt	32	461
PF-562271	mut	1	35
PF-562271	wt	42	439
HG-6-64-1	mut	0	36
HG-6-64-1	wt	40	452
JQ12	mut	1	35
JQ12	wt	45	446
DMOG	mut	4	31
DMOG	wt	39	454
FTI-277	mut	3	33
FTI-277	wt	60	433
OSU-03012	mut	6	30
OSU-03012	wt	43	444
Shikonin	mut	5	31
Shikonin	wt	42	450
AKT_inhibitor_VIII	mut	5	31
AKT_inhibitor_VIII	wt	49	444
Embelin	mut	3	33
Embelin	wt	36	453
FH535	mut	3	33
FH535	wt	47	439
PAC-1	mut	4	31
PAC-1	wt	33	451
IPA-3	mut	5	31
IPA-3	wt	21	467
GSK-650394	mut	5	31
GSK-650394	wt	39	441
BAY_61-3606	mut	3	32
BAY_61-3606	wt	31	456
5-Fluorouracil	mut	0	37
5-Fluorouracil	wt	48	456
Thapsigargin	mut	3	33
Thapsigargin	wt	26	455
Obatoclax_Mesylate	mut	6	30
Obatoclax_Mesylate	wt	34	450
BMS-754807	mut	5	30
BMS-754807	wt	63	423
OSI-906	mut	5	31
OSI-906	wt	68	418
Bexarotene	mut	4	31
Bexarotene	wt	42	442
LFM-A13	mut	3	33
LFM-A13	wt	46	443
GW-2580	mut	4	33
GW-2580	wt	62	445
AUY922	mut	2	34
AUY922	wt	26	458
Phenformin	mut	4	33
Phenformin	wt	57	443
Bryostatin_1	mut	5	30
Bryostatin_1	wt	60	429
Pazopanib	mut	3	30
Pazopanib	wt	58	430
LAQ824	mut	3	33
LAQ824	wt	44	445
Epothilone_B	mut	3	33
Epothilone_B	wt	29	460
GSK-1904529A	mut	7	29
GSK-1904529A	wt	53	435
BMS-345541	mut	7	30
BMS-345541	wt	64	443
Tipifarnib	mut	2	34
Tipifarnib	wt	57	431
Ruxolitinib	mut	3	34
Ruxolitinib	wt	68	438
AS601245	mut	5	31
AS601245	wt	40	447
SB-715992	mut	2	35
SB-715992	wt	17	488
TL-2-105	mut	5	32
TL-2-105	wt	62	445
AT-7519	mut	3	34
AT-7519	wt	28	476
TAK-715	mut	5	32
TAK-715	wt	30	477
BX-912	mut	3	34
BX-912	wt	67	440
ZSTK474	mut	2	35
ZSTK474	wt	48	458
AS605240	mut	6	31
AS605240	wt	69	433
Genentech_Cpd_10	mut	3	34
Genentech_Cpd_10	wt	47	460
GSK1070916	mut	3	33
GSK1070916	wt	80	415
KIN001-102	mut	4	33
KIN001-102	wt	55	450
LY317615	mut	9	27
LY317615	wt	53	454
GSK429286A	mut	3	34
GSK429286A	wt	60	447
FMK	mut	4	30
FMK	wt	63	394
QL-XII-47	mut	3	34
QL-XII-47	wt	28	476
CAL-101	mut	2	35
CAL-101	wt	66	441
XL-184	mut	0	37
XL-184	wt	48	460
WZ3105	mut	2	35
WZ3105	wt	34	473
XMD14-99	mut	4	33
XMD14-99	wt	82	425
AC220	mut	6	31
AC220	wt	75	432
CP724714	mut	9	28
CP724714	wt	54	453
JW-7-24-1	mut	3	34
JW-7-24-1	wt	61	446
NPK76-II-72-1	mut	2	35
NPK76-II-72-1	wt	39	469
STF-62247	mut	5	32
STF-62247	wt	83	422
NG-25	mut	2	35
NG-25	wt	49	459
TL-1-85	mut	2	35
TL-1-85	wt	44	464
VX-11e	mut	7	30
VX-11e	wt	73	435
FR-180204	mut	4	33
FR-180204	wt	64	444
Tubastatin_A	mut	5	32
Tubastatin_A	wt	161	344
Zibotentan.ZD4054	mut	6	31
Zibotentan.ZD4054	wt	59	449
YM155	mut	1	36
YM155	wt	15	476
NSC-207895	mut	2	35
NSC-207895	wt	28	476
VNLG/124	mut	2	35
VNLG/124	wt	67	437
AR-42	mut	2	35
AR-42	wt	38	464
CUDC-101	mut	3	34
CUDC-101	wt	37	461
PXD101.Belinostat	mut	2	35
PXD101.Belinostat	wt	35	456
I-BET_151	mut	3	34
I-BET_151	wt	88	417
CAY10603	mut	2	35
CAY10603	wt	36	468
ABT-869	mut	1	36
ABT-869	wt	60	447
BIX02189	mut	1	36
BIX02189	wt	52	456
CH5424802	mut	7	30
CH5424802	wt	84	420
EKB-569	mut	4	32
EKB-569	wt	59	448
GSK2126458	mut	2	35
GSK2126458	wt	39	468
KIN001-236	mut	4	33
KIN001-236	wt	59	449
KIN001-244	mut	2	35
KIN001-244	wt	45	463
KIN001-055	mut	4	33
KIN001-055	wt	51	457
KIN001-260	mut	6	31
KIN001-260	wt	129	379
KIN001-266	mut	2	35
KIN001-266	wt	46	462
Masitinib	mut	0	37
Masitinib	wt	47	459
MP470	mut	3	34
MP470	wt	77	429
MPS-1-IN-1	mut	1	36
MPS-1-IN-1	wt	30	478
NVP-BHG712	mut	3	34
NVP-BHG712	wt	56	452
OSI-930	mut	4	33
OSI-930	wt	64	443
OSI-027	mut	2	34
OSI-027	wt	23	483
CX-5461	mut	18	19
CX-5461	wt	285	220
PHA-793887	mut	2	35
PHA-793887	wt	55	452
PI-103	mut	3	33
PI-103	wt	33	470
PIK-93	mut	3	34
PIK-93	wt	71	437
SB52334	mut	4	33
SB52334	wt	50	457
TPCA-1	mut	3	34
TPCA-1	wt	49	459
TG101348	mut	3	34
TG101348	wt	59	448
XL-880	mut	2	35
XL-880	wt	38	469
Y-39983	mut	10	27
Y-39983	wt	184	324
YM201636	mut	2	35
YM201636	wt	32	476
AV-951	mut	2	35
AV-951	wt	59	448
GSK690693	mut	8	29
GSK690693	wt	178	328
SNX-2112	mut	0	37
SNX-2112	wt	19	487
QL-XI-92	mut	11	26
QL-XI-92	wt	172	335
XMD13-2	mut	2	35
XMD13-2	wt	37	470
QL-X-138	mut	3	33
QL-X-138	wt	38	463
XMD15-27	mut	2	35
XMD15-27	wt	68	439
T0901317	mut	2	35
T0901317	wt	65	438
EX-527	mut	5	32
EX-527	wt	55	449
THZ-2-49	mut	2	35
THZ-2-49	wt	17	491
KIN001-270	mut	5	32
KIN001-270	wt	54	454
THZ-2-102-1	mut	1	36
THZ-2-102-1	wt	41	461
AICAR	mut	3	28
AICAR	wt	46	405
Camptothecin	mut	2	29
Camptothecin	wt	29	429
Vinblastine	mut	2	29
Vinblastine	wt	28	430
Cisplatin	mut	3	28
Cisplatin	wt	35	423
Cytarabine	mut	3	28
Cytarabine	wt	35	420
Docetaxel	mut	1	30
Docetaxel	wt	33	425
Methotrexate	mut	4	27
Methotrexate	wt	65	392
ATRA	mut	1	30
ATRA	wt	55	399
Gefitinib	mut	7	24
Gefitinib	wt	52	402
ABT-263	mut	6	26
ABT-263	wt	113	343
Vorinostat	mut	0	31
Vorinostat	wt	30	429
Nilotinib	mut	4	26
Nilotinib	wt	60	376
CI-1040	mut	3	28
CI-1040	wt	75	378
Temsirolimus	mut	3	27
Temsirolimus	wt	53	398
ABT-888	mut	3	28
ABT-888	wt	55	403
Bosutinib	mut	2	29
Bosutinib	wt	37	422
Lenalidomide	mut	4	27
Lenalidomide	wt	52	407
Axitinib	mut	3	28
Axitinib	wt	36	422
AZD7762	mut	2	29
AZD7762	wt	34	425
GW_441756	mut	5	26
GW_441756	wt	56	402
CEP-701	mut	1	30
CEP-701	wt	39	419
SB_216763	mut	4	22
SB_216763	wt	44	364
17-AAG	mut	1	31
17-AAG	wt	31	425
VX-702	mut	1	30
VX-702	wt	52	404
AMG-706	mut	4	28
AMG-706	wt	52	404
KU-55933	mut	1	31
KU-55933	wt	47	408
Elesclomol	mut	3	28
Elesclomol	wt	26	433
Vismodegib	mut	4	27
Vismodegib	wt	47	411
BX-795	mut	2	30
BX-795	wt	34	422
NU-7441	mut	3	29
NU-7441	wt	34	419
SL_0101-1	mut	2	30
SL_0101-1	wt	44	406
BIRB_0796	mut	4	25
BIRB_0796	wt	46	405
JNK_Inhibitor_VIII	mut	4	28
JNK_Inhibitor_VIII	wt	45	409
681640	mut	2	25
681640	wt	31	388
Nutlin-3a	mut	6	26
Nutlin-3a	wt	123	333
PD-173074	mut	4	28
PD-173074	wt	54	401
ZM-447439	mut	2	27
ZM-447439	wt	43	391
RO-3306	mut	6	26
RO-3306	wt	48	408
MK-2206	mut	4	28
MK-2206	wt	46	393
PD-0332991	mut	0	32
PD-0332991	wt	28	411
NVP-BEZ235	mut	2	30
NVP-BEZ235	wt	27	425
AZD8055	mut	2	30
AZD8055	wt	45	407
PD-0325901	mut	4	28
PD-0325901	wt	96	356
SB590885	mut	5	27
SB590885	wt	69	375
AZD6482	mut	2	33
AZD6482	wt	51	438
CCT007093	mut	5	30
CCT007093	wt	55	450
EHT_1864	mut	2	33
EHT_1864	wt	41	465
BMS-708163	mut	10	25
BMS-708163	wt	52	455
BMS-536924	mut	2	33
BMS-536924	wt	59	453
Cetuximab	mut	5	29
Cetuximab	wt	67	410
PF-4708671	mut	2	33
PF-4708671	wt	40	464
JNJ-26854165	mut	4	32
JNJ-26854165	wt	35	469
HG-5-113-01	mut	0	21
HG-5-113-01	wt	21	234
HG-5-88-01	mut	3	18
HG-5-88-01	wt	32	223
TW_37	mut	3	33
TW_37	wt	39	466
XMD11-85h	mut	0	21
XMD11-85h	wt	25	230
ZG-10	mut	1	20
ZG-10	wt	16	239
XMD8-92	mut	0	21
XMD8-92	wt	24	231
QL-VIII-58	mut	1	20
QL-VIII-58	wt	11	245
CCT018159	mut	5	31
CCT018159	wt	34	462
AG-014699	mut	2	34
AG-014699	wt	37	469
GSK269962A	mut	4	31
GSK269962A	wt	58	456
SB-505124	mut	3	32
SB-505124	wt	54	460
Tamoxifen	mut	6	29
Tamoxifen	wt	61	453
QL-XII-61	mut	5	13
QL-XII-61	wt	60	181
JQ1	mut	6	27
JQ1	wt	91	416
PFI-1	mut	3	32
PFI-1	wt	49	467
IOX2	mut	2	33
IOX2	wt	63	452
UNC0638	mut	2	33
UNC0638	wt	35	480
YK_4-279	mut	2	30
YK_4-279	wt	26	418
(5Z)-7-Oxozeaenol	mut	4	29
(5Z)-7-Oxozeaenol	wt	71	436
piperlongumine	mut	3	32
piperlongumine	wt	43	471
FK866	mut	0	32
FK866	wt	4	493
BMN-673	mut	6	30
BMN-673	wt	56	445
rTRAIL	mut	11	25
rTRAIL	wt	142	363
UNC1215	mut	2	32
UNC1215	wt	59	439
SGC0946	mut	3	31
SGC0946	wt	50	447
XAV_939	mut	2	33
XAV_939	wt	57	447
PLX4720.rescreen	mut	3	33
PLX4720.rescreen	wt	68	437
Trametinib	mut	8	26
Trametinib	wt	170	319
Dabrafenib	mut	4	28
Dabrafenib	wt	83	398
Temozolomide	mut	7	27
Temozolomide	wt	53	444
Afatinib.rescreen	mut	8	27
Afatinib.rescreen	wt	76	426
Bleomycin_(50_uM)	mut	9	25
Bleomycin_(50_uM)	wt	76	438
SN-38	mut	3	31
SN-38	wt	29	482
Olaparib	mut	3	31
Olaparib	wt	47	448
AZD6244	mut	4	29
AZD6244	wt	84	422
Bicalutamide	mut	5	28
Bicalutamide	wt	44	436
RDEA119.rescreen	mut	4	29
RDEA119.rescreen	wt	69	419
GDC0941.rescreen	mut	2	31
GDC0941.rescreen	wt	39	453
MLN4924_	mut	0	28
MLN4924_	wt	27	364
