# Supplementary material for: Candidate drugs associated with sensitivity of cancer cell lines with DLST amplification or high mRNA levels
Source: Oncotarget. 2023 Jan 12;14:14–20. doi: 10.18632/oncotarget.28342 (PMC9836382; doi:10.18632/oncotarget.28342)
Supplement: Supplementary file 4 [file oncotarget-14-28342-s004.xlsx]

## Sheet: OR_drugs
Supplementary Table 3. Odds ratios from drug test of DLST-activating alterations across CCLE samples across cancer entities obtained February 2022. Significance highlighted in bold. None of the drugs showed signficance after Bonferroni correction (p<0.0002, testing 250 individual drugs). Lower and upper bound of confidence interval indicated. LCI, UCI: lower and upper bounds of confidence interva…
Screened drugs	OR	fisher_p	chi_p	LCI	UCI
Lapatinib	0.1003	0.0004953	2.624e-05	0.02391	0.3629
BMS-708163	0.2844	0.003397	0.0009929	0.1319	0.6562
LY317615	0.3476	0.01418	0.008006	0.1594	0.8258
Tubastatin_A	2.9146	0.02502	0.0193	1.2088	8.7938
IPA-3	0.2742	0.02629	0.01059	0.1024	0.883
CP724714	0.368	0.02757	0.0121	0.1696	0.8712
Gemcitabine	0.3033	0.03625	0.01887	0.1144	0.9706
Obatoclax_Mesylate	0.3721	0.04837	0.03621	0.1524	1.061
QS11	0.3913	0.0573	0.04703	0.1609	1.1124
Masitinib	7	0.0628821		7	7
XL-184	7	0.0639137		7	7
5-Fluorouracil	7	0.0643618		7	7
Doxorubicin	0.3832	0.07355	0.06113	0.1479	1.21
TAK-715	0.3945	0.07951	0.06905	0.153	1.2413
Gefitinib	0.4382	0.08379	0.0667	0.187	1.1604
Bleomycin_(50_uM)	0.4779	0.08423	0.06834	0.2206	1.1286
Temozolomide	0.4545	0.09025	0.077	0.1968	1.1923
HG-6-64-1	7	0.0982881		7	7
ABT-869	4.2396	0.1065	0.08923	0.8987	100.456
GSK690693	1.9381	0.1075	0.09347	0.9034	4.6699
Erlotinib	0.3545	0.115	0.1045	0.09783	1.4804
OSU-03012	0.4762	0.1337	0.1194	0.1982	1.3438
RO-3306	0.5016	0.1493	0.1517	0.207	1.4221
GSK-1904529A	0.498	0.1675	0.1186	0.2173	1.3005
CCT018159	0.4469	0.1717	0.1179	0.1746	1.3998
I-BET_151	2.2835	0.1748	0.1433	0.7938	10.0027
Trametinib	1.7077	0.1965	0.1812	0.7853	4.1496
XMD15-27	2.5293	0.207	0.1603	0.7449	17.0699
VNLG/124	2.5036	0.2073	0.165	0.737	16.9005
AZ628	7	0.217301		7	7
Cyclopamine	7	0.217326		7	7
GSK-650394	0.5365	0.2185	0.2324	0.2116	1.6709
AS601245	0.5428	0.2225	0.2413	0.2144	1.6888
Afatinib.rescreen	0.5951	0.2296	0.2243	0.2701	1.4612
Bicalutamide	0.5529	0.2298	0.2579	0.2177	1.7237
XMD8-92	7	0.232959		7	7
VX-702	3.3921	0.2332	0.1571	0.7076	80.9225
XMD11-85h	7	0.234038		7	7
AP-24534	3.3152	0.2357	0.1644	0.6962	78.9033
ATRA	3.6319	0.2384	0.1341	0.7591	86.561
MLN4924_	7	0.240955		7	7
KIN001-260	1.7216	0.2424	0.2118	0.7475	4.7221
BIX02189	3.6036	0.2429	0.1354	0.7602	85.5927
PD-0332991	7	0.243953		7	7
Vorinostat	7	0.244537		7	7
BMN-673	0.618	0.2876	0.3195	0.2608	1.7275
Y-39983	1.5176	0.2906	0.2595	0.7373	3.3828
JNK-9L	0.5396	0.2948	0.2879	0.1968	1.9445
T0901317	2.4235	0.297	0.1807	0.7127	16.3678
CAL-101	2.444	0.2983	0.1765	0.7191	16.5017
PAC-1	0.551	0.3012	0.306	0.2009	1.986
Z-LLNle-CHO	0.4556	0.3031	0.3546	0.1057	3.4485
BMS-345541	0.6101	0.3077	0.2724	0.2694	1.5804
JNJ-26854165	0.5798	0.3179	0.3508	0.2129	2.0814
Roscovitine	0.4962	0.3368	0.4161	0.1142	3.7633
MP470	1.9429	0.3368	0.2389	0.673	8.5269
GSK1070916	2.0253	0.3387	0.2117	0.7007	8.8941
THZ-2-102-1	2.8132	0.3456	0.2314	0.5877	67.1143
CP466722	2.8629	0.3461	0.2235	0.5988	68.2679
PF-562271	2.942	0.3462	0.2121	0.6143	70.196
KU-55933	3.1377	0.3504	0.1863	0.6535	74.9234
JQ12	3.1018	0.3519	0.19	0.6497	73.913
Shikonin	0.566	0.3553	0.2763	0.2243	1.7575
MS-275	0.3373	0.3589	0.3554	0.05028	9.2134
PD-0325901	1.8261	0.3644	0.238	0.6911	6.4336
TGX221	7	0.365713		7	7
THZ-2-49	0.5704	0.3746	0.5098	0.1531	4.0228
SB-715992	0.5739	0.3773	0.5151	0.154	4.0476
HG-5-113-01	7	0.384121		7	7
CX-5461	1.366	0.3935	0.3571	0.6948	2.6957
AKT_inhibitor_VIII	0.6686	0.3985	0.4499	0.2672	2.0654
Nutlin-3a	1.5686	0.4077	0.3078	0.6677	4.3545
UNC1215	2.0083	0.4085	0.2909	0.5852	13.6251
BMS-536924	2.0068	0.4094	0.2908	0.5861	13.6008
XAV_939	1.965	0.4096	0.3053	0.5732	13.3265
PHA-793887	1.9884	0.41	0.2967	0.5814	13.4693
Tipifarnib	2.0992	0.4106	0.2619	0.6134	14.2234
IOX2	2.1471	0.4132	0.2477	0.6285	14.534
AV-951	2.1515	0.4142	0.2461	0.6307	14.5538
Elesclomol	0.539	0.4168	0.3594	0.1737	2.4596
Etoposide	0.54	0.4174	0.3599	0.1749	2.457
Tamoxifen	0.6391	0.4186	0.3563	0.2699	1.7855
Zibotentan.ZD4054	0.6665	0.4274	0.4043	0.2828	1.8567
SN-38	0.5971	0.4411	0.4496	0.1958	2.6995
Thapsigargin	0.6038	0.4442	0.4615	0.197	2.7372
CI-1040	1.7706	0.4495	0.3136	0.6032	7.838
Ruxolitinib	1.6813	0.4555	0.3532	0.5802	7.3944
PIK-93	1.7592	0.4558	0.3144	0.6079	7.7308
AT-7519	0.64	0.4614	0.5191	0.2106	2.8878
QL-XII-47	0.64	0.4614	0.5191	0.2106	2.8878
VX-11e	0.7083	0.4691	0.4503	0.3144	1.8283
WH-4-023	2.389	0.4695	0.3308	0.4378	60.0832
Epothilone_B	0.6656	0.4744	0.5608	0.2192	3.0025
Vinorelbine	0.6825	0.4831	0.5879	0.2253	3.0747
XMD14-99	1.5395	0.4892	0.388	0.589	5.3937
BAY_61-3606	0.6958	0.4901	0.6095	0.2298	3.1343
CEP-701	2.456	0.4987	0.2983	0.5064	58.9115
Midostaurin	2.6368	0.5071	0.2618	0.5488	63.0114
SB_216763	0.6465	0.5132	0.4684	0.232	2.3494
DMOG	0.6462	0.5155	0.4622	0.2383	2.3138
Dasatinib	2.0742	0.516	0.3067	0.5155	15.1253
Salubrinal	0.5928	0.5226	0.7005	0.09762	15.5835
BIRB_0796	0.6894	0.528	0.5392	0.2515	2.4825
ABT-263	1.3994	0.5281	0.4425	0.5947	3.8893
Bexarotene	0.7145	0.5379	0.5803	0.2646	2.5519
JNK_Inhibitor_VIII	0.7474	0.5506	0.6384	0.2753	2.677
Vismodegib	0.7491	0.5513	0.6415	0.2757	2.6845
AZD6482	1.795	0.5624	0.3715	0.5212	12.2012
ZSTK474	1.7135	0.5627	0.4073	0.4983	11.6327
NG-25	1.7453	0.5627	0.3925	0.508	11.8511
GW_441756	0.7082	0.571	0.5246	0.28	2.2007
CCT007093	0.7164	0.5746	0.5366	0.2871	2.2087
Paclitaxel	0.7004	0.5768	0.8195	0.1184	18.2203
CMK	0.7042	0.5787	0.8234	0.119	18.3203
KIN001-270	0.7434	0.582	0.5857	0.2994	2.2856
EX-527	0.7655	0.5886	0.6268	0.3085	2.3525
JW-7-24-1	1.4817	0.6046	0.4746	0.5094	6.5302
CGP-60474	0.7617	0.6049	0.881	0.1299	19.7424
CGP-082996	7	0.605353		7	7
JW-7-52-1	7	0.605965		7	7
PLX4720.rescreen	1.6358	0.6073	0.3783	0.5633	7.2031
BX-912	1.6491	0.6087	0.3705	0.5688	7.2552
NVP-TAE684	7	0.618511		7	7
BMS-509744	7	0.620688		7	7
AS605240	0.8077	0.6258	0.6751	0.3448	2.2407
A-443654	0.574	0.6276	0.5281	0.1357	4.3003
Dabrafenib	1.4131	0.63	0.4876	0.5331	4.9883
AZD6244	1.3967	0.6314	0.4999	0.529	4.9199
SNX-2112	7	0.631908		7	7
Imatinib	0.6742	0.6526	0.6689	0.1616	5.0151
CH5424802	0.8437	0.6545	0.7237	0.3762	2.1707
OSI-027	0.7599	0.6784	0.7801	0.2103	5.2841
Crizotinib	1.8589	0.6964	0.4768	0.3383	46.8934
17-AAG	1.9909	0.7121	0.4171	0.4063	47.9651
MPS-1-IN-1	1.9885	0.7132	0.4167	0.4086	47.7802
Docetaxel	2.0507	0.7135	0.3992	0.4192	49.3705
QL-XI-92	1.2036	0.7194	0.6021	0.5926	2.6104
Cisplatin	0.7411	0.7243	0.682	0.2442	3.3418
PI-103	0.7407	0.7249	0.6807	0.2463	3.3243
Cytarabine	0.7464	0.7252	0.6904	0.2459	3.3657
NU-7441	0.7527	0.7262	0.7002	0.2482	3.3926
Axitinib	0.7639	0.7281	0.7178	0.2522	3.4415
HG-5-88-01	0.829	0.7372	0.8182	0.2585	3.8497
Mitomycin_C	0.8129	0.7377	0.7927	0.2713	3.641
Embelin	0.8379	0.7429	0.8302	0.2801	3.749
QL-X-138	0.8651	0.7488	0.8702	0.2902	3.8636
CUDC-101	0.8716	0.7503	0.8797	0.2925	3.8917
TW_37	0.882	0.7527	0.8948	0.2963	3.9358
SL_0101-1	1.5204	0.7568	0.5116	0.4356	10.3954
AZD8055	1.551	0.7574	0.4939	0.4449	10.5992
TL-1-85	1.551	0.759	0.4916	0.4492	10.5504
KIN001-244	1.5896	0.7601	0.4701	0.4609	10.8071
KIN001-266	1.6282	0.7616	0.4495	0.4726	11.0649
A-770041	0.807	0.7637	0.7312	0.2428	2.8982
MK-2206	0.795	0.7641	0.72	0.2931	2.8458
Lenalidomide	0.8366	0.77	0.7897	0.3093	2.9892
AMG-706	0.8737	0.7762	0.8508	0.3241	3.1163
SB52334	0.8747	0.7773	0.8522	0.3285	3.0981
KIN001-055	0.8921	0.7805	0.8804	0.3354	3.158
QL-XII-61	0.8472	0.7811	0.7856	0.3017	2.7939
PD-173074	0.914	0.7837	0.9151	0.3396	3.2566
Pazopanib	1.2905	0.7852	0.629	0.4386	5.7216
NSC-87877	1.3512	0.7855	0.5751	0.4619	5.9725
NVP-BHG712	1.3427	0.7858	0.5816	0.4601	5.9279
TG101348	1.4269	0.7876	0.5143	0.4899	6.2929
FTI-277	1.4573	0.7884	0.4926	0.4995	6.4324
GSK429286A	1.4543	0.7887	0.4941	0.4996	6.4113
Bryostatin_1	0.8194	0.7893	0.7267	0.3296	2.5206
BMS-754807	0.8724	0.7954	0.8225	0.3516	2.6804
TL-2-105	0.8702	0.7956	0.8184	0.3525	2.6658
Cetuximab	0.9252	0.8033	0.9149	0.3725	2.844
CHIR-99021	1.266	0.8042	0.6219	0.4805	4.4558
AC220	0.8796	0.811	0.8144	0.3767	2.4355
STF-62247	1.2271	0.8183	0.6418	0.5021	3.7348
rTRAIL	0.8825	0.8482	0.7538	0.431	1.9249
Rapamycin	1.6667	1	0.5525	0.291	42.6739
Sunitinib	7	1		7	7
PHA-665752	1.7801	1	0.5043	0.3234	44.9348
MG-132	7	1		7	7
Sorafenib	0.8987	1	0.9959	0.1547	23.187
VX-680	1.2045	1	0.7598	0.2954	8.8467
AZD-0530	0.9297	1	0.982	0.2264	6.8547
S-Trityl-L-cysteine	7	1		7	7
GNF-2	1.438	1	0.6489	0.2581	36.4929
WZ-1-84	1.3086	1	0.7162	0.2336	33.2875
BI-2536	0.8785	1	0.9875	0.1521	22.6343
Pyrimethamine	7	1		7	7
GW843682X	7	1		7	7
Parthenolide	1.0258	1	0.8969	0.1782	26.3713
KIN001-135	1.1338	1	0.8224	0.1984	29.0566
Bortezomib	7	1		7	7
XMD8-85	0.9192	1	0.9791	0.1582	23.7169
FH535	1.1271	1	0.7925	0.3824	5.0032
OSI-906	0.9841	1	0.9863	0.3988	3.013
LFM-A13	1.0933	1	0.8308	0.3705	4.8558
GW-2580	1.1128	1	0.7987	0.4218	3.9203
AUY922	0.905	1	0.9624	0.2531	6.2618
Phenformin	1.028	1	0.9132	0.3883	3.6287
LAQ824	1.0413	1	0.8928	0.3521	4.6305
Genentech_Cpd_10	1.1082	1	0.8133	0.3768	4.9129
KIN001-102	0.9767	1	0.9879	0.3684	3.4502
FMK	1.1614	1	0.7405	0.4368	4.109
WZ3105	1.1773	1	0.7586	0.3363	8.0658
NPK76-II-72-1	1.361	1	0.613	0.3918	9.2892
FR-180204	1.1511	1	0.7507	0.4369	4.0518
YM155	1.0044	1	0.904	0.1937	24.7395
NSC-207895	0.9647	1	0.9693	0.2719	6.6505
AR-42	1.3405	1	0.6279	0.3853	9.156
PXD101.Belinostat	1.2569	1	0.6922	0.3596	8.6043
CAY10603	1.2595	1	0.6898	0.361	8.6148
EKB-569	1.0204	1	0.9241	0.3851	3.6034
GSK2126458	1.3639	1	0.611	0.3926	9.3091
KIN001-236	1.0497	1	0.8827	0.3972	3.7021
OSI-930	1.1537	1	0.7476	0.4379	4.061
TPCA-1	1.1576	1	0.7586	0.3944	5.1266
XL-880	1.3262	1	0.6382	0.3813	9.0582
YM201636	1.1015	1	0.8282	0.3134	7.56
XMD13-2	1.2888	1	0.6666	0.37	8.8085
AICAR	1.0156	1	0.9259	0.3397	4.5422
Camptothecin	0.9193	1	0.9789	0.2565	6.3688
Vinblastine	0.8857	1	0.9395	0.2465	6.144
Methotrexate	1.0846	1	0.8383	0.4046	3.855
Nilotinib	1.0056	1	0.9475	0.3725	3.5884
Temsirolimus	1.1478	1	0.7721	0.3851	5.1232
ABT-888	1.2194	1	0.6976	0.4111	5.429
Bosutinib	1.1905	1	0.7486	0.3373	8.187
AZD7762	1.0867	1	0.8435	0.3064	7.4914
BX-795	1.132	1	0.8008	0.3199	7.7942
681640	0.9371	1	0.9986	0.2595	6.5153
ZM-447439	1.3896	1	0.5961	0.3945	9.5478
NVP-BEZ235	0.894	1	0.9492	0.2487	6.2023
SB590885	0.9702	1	0.9898	0.3882	2.9929
EHT_1864	1.3607	1	0.6134	0.3913	9.2921
PF-4708671	1.3305	1	0.6353	0.3821	9.0916
ZG-10	1.1879	1	0.7817	0.2215	29.73
QL-VIII-58	0.801	1	0.9198	0.1418	20.4414
AG-014699	1.2548	1	0.6935	0.3595	8.5836
GSK269962A	0.955	1	0.9791	0.3593	3.3787
SB-505124	1.198	1	0.7166	0.4081	5.3049
JQ1	0.9656	1	0.973	0.4103	2.6846
PFI-1	1.0712	1	0.8563	0.3634	4.7549
UNC0638	1.1263	1	0.8047	0.3211	7.7225
YK_4-279	0.8755	1	0.9271	0.2428	6.083
(5Z)-7-Oxozeaenol	1.1433	1	0.7619	0.4308	4.0395
piperlongumine	0.9327	1	0.9661	0.3144	4.1545
FK866	7	1		7	7
SGC0946	1.1064	1	0.8159	0.3747	4.915
Olaparib	1.038	1	0.897	0.3506	4.6185
RDEA119.rescreen	1.1562	1	0.7465	0.4352	4.0883
GDC0941.rescreen	1.2488	1	0.6989	0.3566	8.5558
