# Supplementary material for: Candidate drugs associated with sensitivity of cancer cell lines with DLST amplification or high mRNA levels
Source: Oncotarget. 2023 Jan 12;14:14–20. doi: 10.18632/oncotarget.28342 (PMC9836382; doi:10.18632/oncotarget.28342)
Supplement: Supplementary file 5 [file oncotarget-14-28342-s005.xlsx]

## Sheet: OR_drugs
Supplementary Table 4: Odds ratios from drug test of DLST-deactivating alterations across CCLE samples across cancer entities obtained February 2022.
Screened drugs	OR	fisher_p	chi_p	LCI	UCI
GSK429286A	0.2444	0.01281	0.004136	0.08833	0.7461
Methotrexate	0.2829	0.01505	0.007013	0.1083	0.7971
CHIR-99021	0.2974	0.02736	0.01522	0.108	0.9051
NPK76-II-72-1	0.2648	0.04232	0.01905	0.08754	1.0062
BMS-708163	0.3152	0.0443	0.02704	0.1139	1.0298
Pazopanib	0.3193	0.04843	0.03157	0.1124	1.0579
HG-6-64-1	0.2817	0.05029	0.02633	0.09321	1.0697
AS601245	0.2849	0.05187	0.02787	0.09425	1.0817
Trametinib	3.7445	0.06595	0.04906	1.0289	26.0417
Y-39983	0.4009	0.07339	0.05753	0.141	1.076
NG-25	0.3394	0.08166	0.06161	0.1134	1.2806
FH535	0.3405	0.08258	0.06278	0.1135	1.2863
Epothilone_B	0.2849	0.0852	0.05104	0.08552	1.3486
XMD11-85h	0.2838	0.09695	0.06454	0.07451	1.436
AZD6482	0.3701	0.1016	0.08803	0.1238	1.3949
A-770041	0.244	0.1073	0.06305	0.03076	1.2181
Phenformin	0.3777	0.1082	0.0972	0.1248	1.4314
NVP-BHG712	0.3936	0.1176	0.1109	0.1321	1.4799
CUDC-101	0.3365	0.1204	0.09616	0.1012	1.5889
PLX4720.rescreen	7	0.146726		7	7
BMS-754807	7	0.147972		7	7
GSK2126458	0.3757	0.148	0.137	0.1148	1.76
WH-4-023	0.3255	0.1533	0.1358	0.06544	1.83
QL-XII-61	0.3976	0.1576	0.1275	0.1126	1.469
IPA-3	0.2984	0.1622	0.1221	0.07522	2.1698
VX-680	0.3383	0.1641	0.1511	0.06807	1.9009
I-BET_151	0.4576	0.1795	0.1551	0.1597	1.5186
TL-1-85	0.4272	0.1882	0.2018	0.1312	1.9942
Cytarabine	0.4289	0.1887	0.2029	0.1329	1.9961
CX-5461	2.134	0.1998	0.1332	0.769	6.4843
JQ12	0.4544	0.2106	0.2398	0.1397	2.1205
Genentech_Cpd_10	0.4601	0.2149	0.2475	0.1417	2.1442
MS-275	0.1725	0.2177	0.1052	0.02194	5.0091
AKT_inhibitor_VIII	0.4618	0.218	0.2521	0.1407	2.1637
ZM-447439	0.4605	0.218	0.2516	0.1394	2.1655
AUY922	0.3758	0.2238	0.2224	0.09639	2.7094
ZSTK474	0.4719	0.2247	0.2646	0.1455	2.198
Imatinib	0.3436	0.2261	0.2118	0.0667	2.7831
IOX2	7	0.236146		7	7
AP-24534	0.4856	0.2363	0.2851	0.1497	2.2624
GNF-2	0.3556	0.2367	0.2289	0.06902	2.8815
BMS-536924	7	0.23761		7	7
BMN-673	7	0.238479		7	7
KU-55933	7	0.239023		7	7
Temozolomide	7	0.239363		7	7
CP724714	7	0.239547		7	7
JNK_Inhibitor_VIII	7	0.240724		7	7
AMG-706	7	0.241851		7	7
GW-2580	7	0.243182		7	7
Thapsigargin	0.405	0.2467	0.2633	0.1049	2.9061
FTI-277	0.44	0.251	0.1645	0.148	1.6521
VNLG/124	0.4497	0.2541	0.1794	0.1494	1.6981
T0901317	0.4711	0.2626	0.2048	0.1589	1.7654
MLN4924_	0.4216	0.2645	0.2926	0.1056	3.0711
GW843682X	0.2351	0.2755	0.1975	0.03245	6.62
TAK-715	0.4452	0.2784	0.322	0.1165	3.1787
PIK-93	0.5155	0.2841	0.2682	0.1743	1.9285
AZ628	0.4199	0.3006	0.3306	0.07412	3.5039
QL-XI-92	0.577	0.3017	0.262	0.2138	1.5863
PHA-665752	0.4398	0.3073	0.3493	0.08624	3.5397
PD-0332991	0.4824	0.3094	0.3794	0.1255	3.4539
Cyclopamine	0.4305	0.3096	0.346	0.07598	3.5929
PI-103	0.4966	0.3193	0.3996	0.1306	3.5354
S-Trityl-L-cysteine	0.2968	0.3284	0.2941	0.04241	8.2294
WZ3105	0.5083	0.3284	0.4173	0.1339	3.6156
PXD101.Belinostat	0.507	0.3284	0.4162	0.1324	3.6194
CAY10603	0.508	0.329	0.4176	0.1329	3.6238
AZD6244	2.9816	0.3316	0.2116	0.5996	72.3965
AZD-0530	0.4735	0.3348	0.3981	0.09301	3.8033
PAC-1	0.5175	0.336	0.4316	0.1361	3.6846
GDC0941.rescreen	0.5282	0.3459	0.4493	0.1371	3.7802
AR-42	0.5406	0.3544	0.4671	0.1418	3.8515
HG-5-88-01	7	0.370587		7	7
XL-880	0.5725	0.3778	0.5143	0.1518	4.0603
5-Fluorouracil	7	0.383489		7	7
PFI-1	7	0.383584		7	7
AZD7762	7	0.384747		7	7
TW_37	7	0.385311		7	7
Olaparib	7	0.387618		7	7
CEP-701	7	0.388043		7	7
SL_0101-1	7	0.389377		7	7
KIN001-055	7	0.393991		7	7
LY317615	0.5253	0.4112	0.345	0.1626	2.4413
MK-2206	0.527	0.4115	0.349	0.1621	2.4585
ABT-263	0.6513	0.4117	0.4118	0.2439	1.9434
GSK269962A	0.5318	0.4134	0.3568	0.163	2.482
KIN001-270	0.5352	0.4148	0.3603	0.1658	2.4861
Nutlin-3a	1.773	0.4235	0.3316	0.5661	8.0965
KIN001-236	0.591	0.4386	0.4483	0.1836	2.7402
AV-951	0.5923	0.4392	0.4505	0.184	2.7463
Tipifarnib	0.5948	0.4404	0.4548	0.1846	2.7604
Sorafenib	0.4577	0.4498	0.5328	0.06533	12.5984
FMK	0.6174	0.4517	0.4947	0.1867	2.8991
THZ-2-49	0.4932	0.4525	0.5719	0.09084	12.3865
SB-715992	0.4962	0.4545	0.576	0.0914	12.4626
TL-2-105	0.6264	0.4556	0.505	0.1949	2.9018
CCT007093	0.6274	0.4558	0.5041	0.1986	2.8832
XMD8-85	0.4682	0.4568	0.5468	0.06681	12.8863
BI-2536	0.4862	0.4648	0.5691	0.07324	13.1621
Lenalidomide	0.6559	0.4703	0.5505	0.2071	3.0188
BX-912	0.6844	0.4857	0.5973	0.2135	3.1659
AC220	2.4498	0.4886	0.3048	0.4879	59.4709
VX-11e	2.3683	0.4889	0.3225	0.4714	57.5101
MP470	2.5325	0.4894	0.2879	0.5046	61.4586
OSI-906	2.2961	0.4898	0.3394	0.4562	55.8054
SNX-2112	0.555	0.49	0.6528	0.1033	13.879
Parthenolide	0.5224	0.4906	0.6169	0.07506	14.3275
Roscovitine	0.5254	0.4925	0.6206	0.07549	14.4103
Bleomycin_(50_uM)	2.5999	0.493	0.2739	0.5217	62.9299
XMD14-99	2.7219	0.4948	0.253	0.5431	66.2706
GSK1070916	0.6113	0.5003	0.4199	0.2073	2.2822
CGP-082996	0.5521	0.5047	0.6526	0.08397	14.8807
CH5424802	0.6341	0.5064	0.4576	0.2153	2.3653
PD-0325901	1.8974	0.544	0.3456	0.5173	13.2568
Gemcitabine	0.6632	0.5497	0.7811	0.1245	16.5255
YK_4-279	0.6641	0.5518	0.7819	0.1218	16.6864
Etoposide	0.7248	0.5797	0.8474	0.1375	17.9828
TGX221	0.6969	0.5841	0.8136	0.1016	18.9741
rTRAIL	0.7095	0.5851	0.5185	0.2612	2.1336
Erlotinib	7	0.592719		7	7
Lapatinib	7	0.597663		7	7
XMD8-92	7	0.606244		7	7
AT-7519	0.7824	0.6063	0.9051	0.1488	19.3864
BAY_61-3606	7	0.613991		7	7
Vinorelbine	7	0.614473		7	7
MPS-1-IN-1	7	0.614659		7	7
681640	7	0.617722		7	7
Vinblastine	7	0.617801		7	7
CCT018159	7	0.618322		7	7
Obatoclax_Mesylate	7	0.619711		7	7
Camptothecin	7	0.62002		7	7
Mitomycin_C	7	0.621185		7	7
17-AAG	7	0.621196		7	7
JNJ-26854165	7	0.623878		7	7
QL-X-138	7	0.626768		7	7
AG-014699	7	0.629258		7	7
DMOG	7	0.631571		7	7
Midostaurin	0.6056	0.6383	0.5636	0.1607	4.2919
PF-4708671	0.609	0.6391	0.5685	0.1618	4.3131
NU-7441	0.6115	0.6396	0.5723	0.1625	4.3333
Bexarotene	0.6269	0.6429	0.5954	0.1651	4.4552
CP466722	0.6393	0.6461	0.6128	0.1702	4.5222
Axitinib	0.6823	0.6569	0.6741	0.1833	4.8101
LAQ824	0.6981	0.661	0.6965	0.1862	4.9334
Bosutinib	0.7012	0.6619	0.7005	0.1886	4.9392
EHT_1864	0.7048	0.663	0.7053	0.1906	4.9508
Masitinib	0.7227	0.6677	0.7304	0.1933	5.0999
LFM-A13	0.7329	0.6705	0.7443	0.1959	5.1747
TPCA-1	0.7533	0.6762	0.7717	0.2018	5.3112
Dasatinib	0.5819	0.6791	0.4899	0.1182	3.2429
SB52334	0.772	0.6815	0.7963	0.207	5.4405
AZD8055	0.7804	0.6838	0.8074	0.2083	5.5135
SGC0946	0.7892	0.6864	0.8188	0.2116	5.5623
BIX02189	0.8044	0.6908	0.8383	0.216	5.6651
EX-527	0.807	0.6914	0.8414	0.2148	5.7035
BIRB_0796	0.8543	0.7052	0.9004	0.2303	6.0089
RDEA119.rescreen	2.0367	0.7059	0.4102	0.3977	49.9734
PHA-793887	0.8582	0.7063	0.905	0.2309	6.0372
GSK-1904529A	0.8594	0.7067	0.9064	0.2309	6.0503
UNC1215	1.8979	0.7072	0.451	0.3757	46.2176
JW-7-24-1	1.9313	0.7073	0.44	0.3827	47.0088
ABT-869	1.8955	0.7073	0.4517	0.3754	46.148
Bryostatin_1	1.9749	0.7074	0.4265	0.3911	48.0802
Zibotentan.ZD4054	1.8558	0.7074	0.465	0.3674	45.1903
KIN001-102	0.862	0.7075	0.9096	0.2319	6.0641
XAV_939	1.801	0.708	0.4841	0.3562	43.8801
FR-180204	2.0351	0.7084	0.4082	0.4038	49.5026
Cetuximab	2.1638	0.7099	0.3737	0.4262	52.7642
(5Z)-7-Oxozeaenol	2.1561	0.71	0.3755	0.4253	52.5402
Temsirolimus	2.1135	0.7112	0.385	0.4226	51.2823
Ruxolitinib	2.1914	0.7124	0.3652	0.4354	53.2634
ABT-888	2.1658	0.7129	0.3708	0.4335	52.5215
GW_441756	2.2106	0.7144	0.3592	0.4427	53.5911
ATRA	0.7074	0.7171	0.6323	0.2238	3.2524
Dabrafenib	1.4682	0.7495	0.5543	0.3993	10.2717
CI-1040	1.4893	0.7501	0.5401	0.4077	10.3915
Rapamycin	0.7586	1	0.8713	0.1007	21.2259
Sunitinib	7	1		7	7
MG-132	7	1		7	7
Paclitaxel	7	1		7	7
NVP-TAE684	7	1		7	7
Crizotinib	1.0274	1	0.9031	0.1614	27.2552
Z-LLNle-CHO	7	1		7	7
CGP-60474	7	1		7	7
WZ-1-84	7	1		7	7
BMS-509744	7	1		7	7
CMK	7	1		7	7
Pyrimethamine	7	1		7	7
JW-7-52-1	7	1		7	7
A-443654	7	1		7	7
KIN001-135	7	1		7	7
Bortezomib	7	1		7	7
Salubrinal	7	1		7	7
Doxorubicin	0.8935	1	0.9934	0.1717	22.0531
NSC-87877	0.9057	1	0.9611	0.2437	6.3702
QS11	1.0553	1	0.8666	0.2035	25.9943
JNK-9L	0.9832	1	0.9201	0.1899	24.2079
PF-562271	1.2693	1	0.7283	0.2463	31.1734
OSU-03012	1.3694	1	0.6722	0.2682	33.5157
Shikonin	1.3199	1	0.6988	0.2583	32.3178
Embelin	1.1248	1	0.8178	0.2186	27.6231
GSK-650394	1.2511	1	0.7384	0.244	30.6753
BMS-345541	1.0182	1	0.9164	0.2752	7.1454
AS605240	1.1228	1	0.8152	0.3041	7.8708
QL-XII-47	0.834	1	0.9539	0.1599	20.6013
CAL-101	1.0547	1	0.8798	0.2853	7.3979
XL-184	1.4749	1	0.619	0.2901	36.0277
STF-62247	1.2936	1	0.6749	0.3482	9.0898
Tubastatin_A	1.0127	1	0.9575	0.3568	3.3366
YM155	7	1		7	7
NSC-207895	7	1		7	7
EKB-569	0.9285	1	0.9871	0.2504	6.5242
KIN001-244	1.3741	1	0.6695	0.2696	33.6032
KIN001-260	1.0775	1	0.862	0.3688	3.9978
KIN001-266	1.4076	1	0.6522	0.2764	34.4079
OSI-930	1.0182	1	0.9164	0.2752	7.1454
OSI-027	7	1		7	7
TG101348	0.9285	1	0.9871	0.2504	6.5242
YM201636	0.9523	1	0.9445	0.184	23.4457
GSK690693	0.9835	1	0.9921	0.3629	2.9522
XMD13-2	1.1141	1	0.8248	0.2168	27.3449
XMD15-27	1.0914	1	0.8443	0.2955	7.6526
THZ-2-102-1	1.258	1	0.734	0.2459	30.8138
AICAR	0.9071	1	0.9633	0.2465	6.3573
Cisplatin	1.3159	1	0.7005	0.2587	32.1735
Docetaxel	1.2353	1	0.7471	0.2421	30.2424
Gefitinib	1.0325	1	0.9009	0.2819	7.2179
Vorinostat	1.1132	1	0.8253	0.2171	27.3153
Nilotinib	1.1246	1	0.8142	0.3032	7.9039
SB_216763	1.6028	1	0.5635	0.3114	39.3337
VX-702	1.0274	1	0.9061	0.2805	7.1822
Elesclomol	0.9569	1	0.9408	0.1849	23.5679
Vismodegib	0.9132	1	0.9703	0.2484	6.3969
BX-795	1.2111	1	0.7623	0.2363	29.6999
PD-173074	1.0121	1	0.9223	0.2745	7.0962
RO-3306	0.8847	1	0.9369	0.2389	6.2171
NVP-BEZ235	0.9007	1	0.9876	0.1722	22.2747
SB590885	1.2961	1	0.6721	0.3508	9.0898
HG-5-113-01	7	1		7	7
ZG-10	7	1		7	7
QL-VIII-58	7	1		7	7
SB-505124	1.5559	1	0.5825	0.3047	38.0539
Tamoxifen	0.8867	1	0.9387	0.2369	6.2559
JQ1	0.9128	1	0.9345	0.283	4.2295
UNC0638	0.9685	1	0.9318	0.1865	23.8701
piperlongumine	1.2112	1	0.7626	0.2354	29.7339
FK866	7	1		7	7
Afatinib.rescreen	1.1737	1	0.7713	0.3153	8.2559
SN-38	0.9055	1	0.9828	0.1752	22.2885
Bicalutamide	1.3386	1	0.6895	0.2603	32.8476
