# Supplementary material for: Candidate drugs associated with sensitivity of cancer cell lines with DLST amplification or high mRNA levels
Source: Oncotarget. 2023 Jan 12;14:14–20. doi: 10.18632/oncotarget.28342 (PMC9836382; doi:10.18632/oncotarget.28342)
Supplement: Supplementary file 6 [file oncotarget-14-28342-s006.xlsx]

## Sheet: DLST_alterations_
Supplementary Table 5: DLST genetically and expressionally altered cancer cell lines obtained from the Cancer Cell Line Encyclopedia dataset.
Study ID	Sample ID	Patient ID	Altered	DLST	DLST: MUT	DLST: FUSION	DLST: AMP	DLST: HOMDEL	DLST: EXP>=2	DLST: EXP<=-2
ccle_broad_2019	NCIH1694_LUNG	NCIH1694_LUNG	1	AMP, HIGH	no alteration	no alteration	AMP	AMP	HIGH	HIGH
ccle_broad_2019	HOS_BONE	HOS_BONE	1	HIGH	no alteration	no alteration	no alteration	no alteration	HIGH	HIGH
ccle_broad_2019	SNU449_LIVER	SNU449_LIVER	1	R437H	R437H	no alteration	no alteration	no alteration	no alteration	no alteration
ccle_broad_2019	NCIH28_PLEURA	NCIH28_PLEURA	1	HOMDEL	no alteration	no alteration	HOMDEL	HOMDEL	no alteration	no alteration
ccle_broad_2019	JHOS4_OVARY	JHOS4_OVARY	1	HOMDEL	no alteration	no alteration	HOMDEL	HOMDEL	no alteration	no alteration
ccle_broad_2019	KLE_ENDOMETRIUM	KLE_ENDOMETRIUM	1	HIGH	no alteration	no alteration	no alteration	no alteration	HIGH	HIGH
ccle_broad_2019	RKN_SOFT_TISSUE	RKN_SOFT_TISSUE	1	AMP, HIGH	no alteration	no alteration	AMP	AMP	HIGH	HIGH
ccle_broad_2019	PATU8988S_PANCREAS	PATU8988S_PANCREAS	1	HIGH	no alteration	no alteration	no alteration	no alteration	HIGH	HIGH
ccle_broad_2019	SUPT1_HAEMATOPOIETIC_AND_LYMPHOID_TISSUE	SUPT1_HAEMATOPOIETIC_AND_LYMPHOID_TISSUE	1	T146Lfs*57	T146Lfs*57	no alteration	no alteration	no alteration	no alteration	no alteration
ccle_broad_2019	TE10_OESOPHAGUS	TE10_OESOPHAGUS	1	AMP, HIGH	no alteration	no alteration	AMP	AMP	HIGH	HIGH
ccle_broad_2019	KPL1_BREAST	KPL1_BREAST	1	HIGH	no alteration	no alteration	no alteration	no alteration	HIGH	HIGH
ccle_broad_2019	TUHR4TKB_KIDNEY	TUHR4TKB_KIDNEY	1	HOMDEL	no alteration	no alteration	HOMDEL	HOMDEL	no alteration	no alteration
ccle_broad_2019	RCC10RGB_KIDNEY	RCC10RGB_KIDNEY	1	HOMDEL	no alteration	no alteration	HOMDEL	HOMDEL	no alteration	no alteration
ccle_broad_2019	JHOM1_OVARY	JHOM1_OVARY	1	AMP	no alteration	no alteration	AMP	AMP	no alteration	no alteration
ccle_broad_2019	TE6_OESOPHAGUS	TE6_OESOPHAGUS	1	AMP	no alteration	no alteration	AMP	AMP	no alteration	no alteration
ccle_broad_2019	SNU1214_UPPER_AERODIGESTIVE_TRACT	SNU1214_UPPER_AERODIGESTIVE_TRACT	1	HIGH	no alteration	no alteration	no alteration	no alteration	HIGH	HIGH
ccle_broad_2019	COLO668_LUNG	COLO668_LUNG	1	HIGH	no alteration	no alteration	no alteration	no alteration	HIGH	HIGH
ccle_broad_2019	SNU1272_KIDNEY	SNU1272_KIDNEY	1	HOMDEL	no alteration	no alteration	HOMDEL	HOMDEL	no alteration	no alteration
ccle_broad_2019	BICR18_UPPER_AERODIGESTIVE_TRACT	BICR18_UPPER_AERODIGESTIVE_TRACT	1	Q38R, AMP	Q38R	no alteration	AMP	AMP	no alteration	no alteration
ccle_broad_2019	TUHR14TKB_KIDNEY	TUHR14TKB_KIDNEY	1	HOMDEL	no alteration	no alteration	HOMDEL	HOMDEL	no alteration	no alteration
ccle_broad_2019	TUHR10TKB_KIDNEY	TUHR10TKB_KIDNEY	1	HOMDEL	no alteration	no alteration	HOMDEL	HOMDEL	no alteration	no alteration
ccle_broad_2019	TGBC11TKB_STOMACH	TGBC11TKB_STOMACH	1	HIGH	no alteration	no alteration	no alteration	no alteration	HIGH	HIGH
ccle_broad_2019	OVK18_OVARY	OVK18_OVARY	1	HIGH	no alteration	no alteration	no alteration	no alteration	HIGH	HIGH
ccle_broad_2019	TE14_OESOPHAGUS	TE14_OESOPHAGUS	1	HIGH	no alteration	no alteration	no alteration	no alteration	HIGH	HIGH
ccle_broad_2019	GOS3_CENTRAL_NERVOUS_SYSTEM	GOS3_CENTRAL_NERVOUS_SYSTEM	1	HOMDEL	no alteration	no alteration	HOMDEL	HOMDEL	no alteration	no alteration
ccle_broad_2019	PC14_LUNG	PC14_LUNG	1	AMP, HIGH	no alteration	no alteration	AMP	AMP	HIGH	HIGH
ccle_broad_2019	SH10TC_STOMACH	SH10TC_STOMACH	1	D68G	D68G	no alteration	no alteration	no alteration	no alteration	no alteration
ccle_broad_2019	HCC2218_BREAST	HCC2218_BREAST	1	HIGH	no alteration	no alteration	no alteration	no alteration	HIGH	HIGH
ccle_broad_2019	KMS26_HAEMATOPOIETIC_AND_LYMPHOID_TISSUE	KMS26_HAEMATOPOIETIC_AND_LYMPHOID_TISSUE	1	S195P	S195P	no alteration	no alteration	no alteration	no alteration	no alteration
ccle_broad_2019	KNS81_CENTRAL_NERVOUS_SYSTEM	KNS81_CENTRAL_NERVOUS_SYSTEM	1	HOMDEL	no alteration	no alteration	HOMDEL	HOMDEL	no alteration	no alteration
ccle_broad_2019	KMS34_HAEMATOPOIETIC_AND_LYMPHOID_TISSUE	KMS34_HAEMATOPOIETIC_AND_LYMPHOID_TISSUE	1	HOMDEL	no alteration	no alteration	HOMDEL	HOMDEL	no alteration	no alteration
ccle_broad_2019	KG1C_CENTRAL_NERVOUS_SYSTEM	KG1C_CENTRAL_NERVOUS_SYSTEM	1	HOMDEL	no alteration	no alteration	HOMDEL	HOMDEL	no alteration	no alteration
ccle_broad_2019	KMBC2_URINARY_TRACT	KMBC2_URINARY_TRACT	1	HIGH	no alteration	no alteration	no alteration	no alteration	HIGH	HIGH
ccle_broad_2019	KMRC20_KIDNEY	KMRC20_KIDNEY	1	HOMDEL	no alteration	no alteration	HOMDEL	HOMDEL	no alteration	no alteration
ccle_broad_2019	HEC108_ENDOMETRIUM	HEC108_ENDOMETRIUM	1	I234V	I234V	no alteration	no alteration	no alteration	no alteration	no alteration
ccle_broad_2019	CAL12T_LUNG	CAL12T_LUNG	1	AMP	no alteration	no alteration	AMP	AMP	no alteration	no alteration
ccle_broad_2019	HSC3_UPPER_AERODIGESTIVE_TRACT	HSC3_UPPER_AERODIGESTIVE_TRACT	1	HIGH	no alteration	no alteration	no alteration	no alteration	HIGH	HIGH
ccle_broad_2019	KE39_STOMACH	KE39_STOMACH	1	HIGH	no alteration	no alteration	no alteration	no alteration	HIGH	HIGH
ccle_broad_2019	COV504_OVARY	COV504_OVARY	1	HOMDEL	no alteration	no alteration	HOMDEL	HOMDEL	no alteration	no alteration
ccle_broad_2019	VMRCRCW_KIDNEY	VMRCRCW_KIDNEY	1	R4Q, HOMDEL	R4Q	no alteration	HOMDEL	HOMDEL	no alteration	no alteration
ccle_broad_2019	HGC27_STOMACH	HGC27_STOMACH	1	V433G	V433G	no alteration	no alteration	no alteration	no alteration	no alteration
ccle_broad_2019	HPAFII_PANCREAS	HPAFII_PANCREAS	1	AMP	no alteration	no alteration	AMP	AMP	no alteration	no alteration
ccle_broad_2019	AU565_BREAST	AU565_BREAST	1	HIGH	no alteration	no alteration	no alteration	no alteration	HIGH	HIGH
ccle_broad_2019	NCIH1563_LUNG	NCIH1563_LUNG	1	HIGH	no alteration	no alteration	no alteration	no alteration	HIGH	HIGH
ccle_broad_2019	FADU_UPPER_AERODIGESTIVE_TRACT	FADU_UPPER_AERODIGESTIVE_TRACT	1	AMP, HIGH	no alteration	no alteration	AMP	AMP	HIGH	HIGH
ccle_broad_2019	NCIH1792_LUNG	NCIH1792_LUNG	1	HIGH	no alteration	no alteration	no alteration	no alteration	HIGH	HIGH
ccle_broad_2019	SNU16_STOMACH	SNU16_STOMACH	1	HIGH	no alteration	no alteration	no alteration	no alteration	HIGH	HIGH
ccle_broad_2019	OCUM1_STOMACH	OCUM1_STOMACH	1	AMP, HIGH	no alteration	no alteration	AMP	AMP	HIGH	HIGH
ccle_broad_2019	SNU398_LIVER	SNU398_LIVER	1	V433G	V433G	no alteration	no alteration	no alteration	no alteration	no alteration
ccle_broad_2019	SCC4_UPPER_AERODIGESTIVE_TRACT	SCC4_UPPER_AERODIGESTIVE_TRACT	1	AMP	no alteration	no alteration	AMP	AMP	no alteration	no alteration
ccle_broad_2019	BICR31_UPPER_AERODIGESTIVE_TRACT	BICR31_UPPER_AERODIGESTIVE_TRACT	1	AMP	no alteration	no alteration	AMP	AMP	no alteration	no alteration
ccle_broad_2019	A704_KIDNEY	A704_KIDNEY	1	HOMDEL	no alteration	no alteration	HOMDEL	HOMDEL	no alteration	no alteration
ccle_broad_2019	CORL88_LUNG	CORL88_LUNG	1	A166S	A166S	no alteration	no alteration	no alteration	no alteration	no alteration
ccle_broad_2019	PECAPJ34CLONEC12_UPPER_AERODIGESTIVE_TRACT	PECAPJ34CLONEC12_UPPER_AERODIGESTIVE_TRACT	1	AMP, HIGH	no alteration	no alteration	AMP	AMP	HIGH	HIGH
ccle_broad_2019	PECAPJ41CLONED2_UPPER_AERODIGESTIVE_TRACT	PECAPJ41CLONED2_UPPER_AERODIGESTIVE_TRACT	1	AMP	no alteration	no alteration	AMP	AMP	no alteration	no alteration
ccle_broad_2019	HT55_LARGE_INTESTINE	HT55_LARGE_INTESTINE	1	V433Dfs*49	V433Dfs*49	no alteration	no alteration	no alteration	no alteration	no alteration
ccle_broad_2019	NCIH2172_LUNG	NCIH2172_LUNG	1	HIGH	no alteration	no alteration	no alteration	no alteration	HIGH	HIGH
ccle_broad_2019	SKCO1_LARGE_INTESTINE	SKCO1_LARGE_INTESTINE	1	HIGH	no alteration	no alteration	no alteration	no alteration	HIGH	HIGH
ccle_broad_2019	A253_SALIVARY_GLAND	A253_SALIVARY_GLAND	1	AMP, HIGH	no alteration	no alteration	AMP	AMP	HIGH	HIGH
ccle_broad_2019	NAMALWA_HAEMATOPOIETIC_AND_LYMPHOID_TISSUE	NAMALWA_HAEMATOPOIETIC_AND_LYMPHOID_TISSUE	1	HOMDEL	no alteration	no alteration	HOMDEL	HOMDEL	no alteration	no alteration
ccle_broad_2019	NCIH3255_LUNG	NCIH3255_LUNG	1	AMP	no alteration	no alteration	AMP	AMP	no alteration	no alteration
ccle_broad_2019	SNU1040_LARGE_INTESTINE	SNU1040_LARGE_INTESTINE	1	Y417C, P296S, G366D	Y417C, P296S, G366D	no alteration	no alteration	no alteration	no alteration	no alteration
ccle_broad_2019	SNU1076_UPPER_AERODIGESTIVE_TRACT	SNU1076_UPPER_AERODIGESTIVE_TRACT	1	AMP	no alteration	no alteration	AMP	AMP	no alteration	no alteration
ccle_broad_2019	SNU1196_BILIARY_TRACT	SNU1196_BILIARY_TRACT	1	HIGH	no alteration	no alteration	no alteration	no alteration	HIGH	HIGH
ccle_broad_2019	SNU245_BILIARY_TRACT	SNU245_BILIARY_TRACT	1	HIGH	no alteration	no alteration	no alteration	no alteration	HIGH	HIGH
ccle_broad_2019	SUDHL8_HAEMATOPOIETIC_AND_LYMPHOID_TISSUE	SUDHL8_HAEMATOPOIETIC_AND_LYMPHOID_TISSUE	1	HIGH	no alteration	no alteration	no alteration	no alteration	HIGH	HIGH
ccle_broad_2019	T3M10_LUNG	T3M10_LUNG	1	HIGH	no alteration	no alteration	no alteration	no alteration	HIGH	HIGH
ccle_broad_2019	NCIH2023_LUNG	NCIH2023_LUNG	1	K286N	K286N	no alteration	no alteration	no alteration	no alteration	no alteration
ccle_broad_2019	PANC0813_PANCREAS	PANC0813_PANCREAS	1	HIGH	no alteration	no alteration	no alteration	no alteration	HIGH	HIGH
ccle_broad_2019	REH_HAEMATOPOIETIC_AND_LYMPHOID_TISSUE	REH_HAEMATOPOIETIC_AND_LYMPHOID_TISSUE	1	A177T	A177T	no alteration	no alteration	no alteration	no alteration	no alteration
ccle_broad_2019	ST486_HAEMATOPOIETIC_AND_LYMPHOID_TISSUE	ST486_HAEMATOPOIETIC_AND_LYMPHOID_TISSUE	1	HIGH	no alteration	no alteration	no alteration	no alteration	HIGH	HIGH
ccle_broad_2019	K029AX_SKIN	K029AX_SKIN	1	HOMDEL	no alteration	no alteration	HOMDEL	HOMDEL	no alteration	no alteration
ccle_broad_2019	LOUNH91_LUNG	LOUNH91_LUNG	1	HOMDEL	no alteration	no alteration	HOMDEL	HOMDEL	no alteration	no alteration
ccle_broad_2019	HL60_HAEMATOPOIETIC_AND_LYMPHOID_TISSUE	HL60_HAEMATOPOIETIC_AND_LYMPHOID_TISSUE	1	HOMDEL	no alteration	no alteration	HOMDEL	HOMDEL	no alteration	no alteration
ccle_broad_2019	VMRCRCZ_KIDNEY	VMRCRCZ_KIDNEY	1	HOMDEL	no alteration	no alteration	HOMDEL	HOMDEL	no alteration	no alteration
ccle_broad_2019	MM1S_HAEMATOPOIETIC_AND_LYMPHOID_TISSUE	MM1S_HAEMATOPOIETIC_AND_LYMPHOID_TISSUE	1	HOMDEL	no alteration	no alteration	HOMDEL	HOMDEL	no alteration	no alteration
ccle_broad_2019	A172_CENTRAL_NERVOUS_SYSTEM	A172_CENTRAL_NERVOUS_SYSTEM	1	HOMDEL	no alteration	no alteration	HOMDEL	HOMDEL	no alteration	no alteration
ccle_broad_2019	COLO741_SKIN	COLO741_SKIN	1	HOMDEL	no alteration	no alteration	HOMDEL	HOMDEL	no alteration	no alteration
ccle_broad_2019	RERFLCAD1_LUNG	RERFLCAD1_LUNG	1	HOMDEL	no alteration	no alteration	HOMDEL	HOMDEL	no alteration	no alteration
ccle_broad_2019	TE5_OESOPHAGUS	TE5_OESOPHAGUS	1	AMP	no alteration	no alteration	AMP	AMP	no alteration	no alteration
ccle_broad_2019	NCIH1395_LUNG	NCIH1395_LUNG	1	HIGH	no alteration	no alteration	no alteration	no alteration	HIGH	HIGH
ccle_broad_2019	NCIH1781_LUNG	NCIH1781_LUNG	1	AMP	no alteration	no alteration	AMP	AMP	no alteration	no alteration
ccle_broad_2019	DMS79_LUNG	DMS79_LUNG	1	AMP, HIGH	no alteration	no alteration	AMP	AMP	HIGH	HIGH
ccle_broad_2019	TOV112D_OVARY	TOV112D_OVARY	1	AMP	no alteration	no alteration	AMP	AMP	no alteration	no alteration
ccle_broad_2019	KMRC2_KIDNEY	KMRC2_KIDNEY	1	HOMDEL	no alteration	no alteration	HOMDEL	HOMDEL	no alteration	no alteration
ccle_broad_2019	AN3CA_ENDOMETRIUM	AN3CA_ENDOMETRIUM	1	P176Lfs*27	P176Lfs*27	no alteration	no alteration	no alteration	no alteration	no alteration
ccle_broad_2019	KYSE510_OESOPHAGUS	KYSE510_OESOPHAGUS	1	HIGH	no alteration	no alteration	no alteration	no alteration	HIGH	HIGH
ccle_broad_2019	LN443_CENTRAL_NERVOUS_SYSTEM	LN443_CENTRAL_NERVOUS_SYSTEM	1	AMP	no alteration	no alteration	AMP	AMP	no alteration	no alteration
ccle_broad_2019	SLR24_KIDNEY	SLR24_KIDNEY	1	HOMDEL	no alteration	no alteration	HOMDEL	HOMDEL	no alteration	no alteration
ccle_broad_2019	LN340_CENTRAL_NERVOUS_SYSTEM	LN340_CENTRAL_NERVOUS_SYSTEM	1	HOMDEL	no alteration	no alteration	HOMDEL	HOMDEL	no alteration	no alteration
ccle_broad_2019	MOLP2_HAEMATOPOIETIC_AND_LYMPHOID_TISSUE	MOLP2_HAEMATOPOIETIC_AND_LYMPHOID_TISSUE	1	LOW	no alteration	no alteration	no alteration	no alteration	LOW	LOW
ccle_broad_2019	SW1710_URINARY_TRACT	SW1710_URINARY_TRACT	1	HOMDEL	no alteration	no alteration	HOMDEL	HOMDEL	no alteration	no alteration
ccle_broad_2019	COLO680N_OESOPHAGUS	COLO680N_OESOPHAGUS	1	AMP	no alteration	no alteration	AMP	AMP	no alteration	no alteration
ccle_broad_2019	CAL78_BONE	CAL78_BONE	1	AMP, HIGH	no alteration	no alteration	AMP	AMP	HIGH	HIGH
ccle_broad_2019	BT483_BREAST	BT483_BREAST	1	HOMDEL	no alteration	no alteration	HOMDEL	HOMDEL	no alteration	no alteration
ccle_broad_2019	RPMI8402_HAEMATOPOIETIC_AND_LYMPHOID_TISSUE	RPMI8402_HAEMATOPOIETIC_AND_LYMPHOID_TISSUE	1	HOMDEL	no alteration	no alteration	HOMDEL	HOMDEL	no alteration	no alteration
ccle_broad_2019	BFTC905_URINARY_TRACT	BFTC905_URINARY_TRACT	1	HIGH	no alteration	no alteration	no alteration	no alteration	HIGH	HIGH
ccle_broad_2019	HCC2935_LUNG	HCC2935_LUNG	1	AMP	no alteration	no alteration	AMP	AMP	no alteration	no alteration
ccle_broad_2019	EM2_HAEMATOPOIETIC_AND_LYMPHOID_TISSUE	EM2_HAEMATOPOIETIC_AND_LYMPHOID_TISSUE	1	HOMDEL	no alteration	no alteration	HOMDEL	HOMDEL	no alteration	no alteration
ccle_broad_2019	JURKAT_HAEMATOPOIETIC_AND_LYMPHOID_TISSUE	JURKAT_HAEMATOPOIETIC_AND_LYMPHOID_TISSUE	1	P176Lfs*27, C24Y	P176Lfs*27, C24Y	no alteration	no alteration	no alteration	no alteration	no alteration
ccle_broad_2019	SUDHL5_HAEMATOPOIETIC_AND_LYMPHOID_TISSUE	SUDHL5_HAEMATOPOIETIC_AND_LYMPHOID_TISSUE	1	HIGH	no alteration	no alteration	no alteration	no alteration	HIGH	HIGH
ccle_broad_2019	NCIH2073_LUNG	NCIH2073_LUNG	1	AMP	no alteration	no alteration	AMP	AMP	no alteration	no alteration
ccle_broad_2019	PLB985_HAEMATOPOIETIC_AND_LYMPHOID_TISSUE	PLB985_HAEMATOPOIETIC_AND_LYMPHOID_TISSUE	1	HOMDEL	no alteration	no alteration	HOMDEL	HOMDEL	no alteration	no alteration
ccle_broad_2019	DMS53_LUNG	DMS53_LUNG	0	no alteration	no alteration	no alteration	no alteration	no alteration	no alteration	no alteration
ccle_broad_2019	SW1116_LARGE_INTESTINE	SW1116_LARGE_INTESTINE	0	no alteration	no alteration	no alteration	no alteration	no alteration	no alteration	no alteration
ccle_broad_2019	P3HR1_HAEMATOPOIETIC_AND_LYMPHOID_TISSUE	P3HR1_HAEMATOPOIETIC_AND_LYMPHOID_TISSUE	0	no alteration	no alteration	no alteration	no alteration	no alteration	no alteration	no alteration
ccle_broad_2019	HUT78_HAEMATOPOIETIC_AND_LYMPHOID_TISSUE	HUT78_HAEMATOPOIETIC_AND_LYMPHOID_TISSUE	0	no alteration	no alteration	no alteration	no alteration	no alteration	no alteration	no alteration
ccle_broad_2019	UMUC3_URINARY_TRACT	UMUC3_URINARY_TRACT	0	no alteration	no alteration	no alteration	no alteration	no alteration	no alteration	no alteration
ccle_broad_2019	HUNS1_HAEMATOPOIETIC_AND_LYMPHOID_TISSUE	HUNS1_HAEMATOPOIETIC_AND_LYMPHOID_TISSUE	0	no alteration	no alteration	no alteration	no alteration	no alteration	no alteration	no alteration
ccle_broad_2019	AML193_HAEMATOPOIETIC_AND_LYMPHOID_TISSUE	AML193_HAEMATOPOIETIC_AND_LYMPHOID_TISSUE	0	no alteration	no alteration	no alteration	no alteration	no alteration	no alteration	no alteration
ccle_broad_2019	RVH421_SKIN	RVH421_SKIN	0	no alteration	no alteration	no alteration	no alteration	no alteration	no alteration	no alteration
ccle_broad_2019	NCIH1184_LUNG	NCIH1184_LUNG	0	no alteration	no alteration	no alteration	no alteration	no alteration	no alteration	no alteration
ccle_broad_2019	HCC2157_BREAST	HCC2157_BREAST	0	no alteration	no alteration	no alteration	no alteration	no alteration	no alteration	no alteration
ccle_broad_2019	TC71_BONE	TC71_BONE	0	no alteration	no alteration	no alteration	no alteration	no alteration	no alteration	no alteration
ccle_broad_2019	NCIH2227_LUNG	NCIH2227_LUNG	0	no alteration	no alteration	no alteration	no alteration	no alteration	no alteration	no alteration
ccle_broad_2019	OV56_OVARY	OV56_OVARY	0	no alteration	no alteration	no alteration	no alteration	no alteration	no alteration	no alteration
ccle_broad_2019	KYSE450_OESOPHAGUS	KYSE450_OESOPHAGUS	0	no alteration	no alteration	no alteration	no alteration	no alteration	no alteration	no alteration
ccle_broad_2019	RMUGS_OVARY	RMUGS_OVARY	0	no alteration	no alteration	no alteration	no alteration	no alteration	no alteration	no alteration
ccle_broad_2019	LN229_CENTRAL_NERVOUS_SYSTEM	LN229_CENTRAL_NERVOUS_SYSTEM	0	no alteration	no alteration	no alteration	no alteration	no alteration	no alteration	no alteration
ccle_broad_2019	P31FUJ_HAEMATOPOIETIC_AND_LYMPHOID_TISSUE	P31FUJ_HAEMATOPOIETIC_AND_LYMPHOID_TISSUE	0	no alteration	no alteration	no alteration	no alteration	no alteration	no alteration	no alteration
ccle_broad_2019	NH6_AUTONOMIC_GANGLIA	NH6_AUTONOMIC_GANGLIA	0	no alteration	no alteration	no alteration	no alteration	no alteration	no alteration	no alteration
ccle_broad_2019	SF126_CENTRAL_NERVOUS_SYSTEM	SF126_CENTRAL_NERVOUS_SYSTEM	0	no alteration	no alteration	no alteration	no alteration	no alteration	no alteration	no alteration
ccle_broad_2019	RERFLCAD2_LUNG	RERFLCAD2_LUNG	0	no alteration	no alteration	no alteration	no alteration	no alteration	no alteration	no alteration
ccle_broad_2019	OUMS23_LARGE_INTESTINE	OUMS23_LARGE_INTESTINE	0	no alteration	no alteration	no alteration	no alteration	no alteration	no alteration	no alteration
ccle_broad_2019	SNGM_ENDOMETRIUM	SNGM_ENDOMETRIUM	0	no alteration	no alteration	no alteration	no alteration	no alteration	no alteration	no alteration
ccle_broad_2019	NCIH2347_LUNG	NCIH2347_LUNG	0	no alteration	no alteration	no alteration	no alteration	no alteration	no alteration	no alteration
ccle_broad_2019	SW1990_PANCREAS	SW1990_PANCREAS	0	no alteration	no alteration	no alteration	no alteration	no alteration	no alteration	no alteration
ccle_broad_2019	HS611T_HAEMATOPOIETIC_AND_LYMPHOID_TISSUE	HS611T_HAEMATOPOIETIC_AND_LYMPHOID_TISSUE	0	no alteration	no alteration	no alteration	no alteration	no alteration	no alteration	no alteration
ccle_broad_2019	TOLEDO_HAEMATOPOIETIC_AND_LYMPHOID_TISSUE	TOLEDO_HAEMATOPOIETIC_AND_LYMPHOID_TISSUE	0	no alteration	no alteration	no alteration	no alteration	no alteration	no alteration	no alteration
ccle_broad_2019	RERFGC1B_STOMACH	RERFGC1B_STOMACH	0	no alteration	no alteration	no alteration	no alteration	no alteration	no alteration	no alteration
ccle_broad_2019	HT1080_SOFT_TISSUE	HT1080_SOFT_TISSUE	0	no alteration	no alteration	no alteration	no alteration	no alteration	no alteration	no alteration
ccle_broad_2019	NCIH2087_LUNG	NCIH2087_LUNG	0	no alteration	no alteration	no alteration	no alteration	no alteration	no alteration	no alteration
ccle_broad_2019	COV318_OVARY	COV318_OVARY	0	no alteration	no alteration	no alteration	no alteration	no alteration	no alteration	no alteration
ccle_broad_2019	NCIH2085_LUNG	NCIH2085_LUNG	0	no alteration	no alteration	no alteration	no alteration	no alteration	no alteration	no alteration
ccle_broad_2019	NCIH510_LUNG	NCIH510_LUNG	0	no alteration	no alteration	no alteration	no alteration	no alteration	no alteration	no alteration
ccle_broad_2019	CAKI1_KIDNEY	CAKI1_KIDNEY	0	no alteration	no alteration	no alteration	no alteration	no alteration	no alteration	no alteration
ccle_broad_2019	NCIH716_LARGE_INTESTINE	NCIH716_LARGE_INTESTINE	0	no alteration	no alteration	no alteration	no alteration	no alteration	no alteration	no alteration
ccle_broad_2019	NCIH2066_LUNG	NCIH2066_LUNG	0	no alteration	no alteration	no alteration	no alteration	no alteration	no alteration	no alteration
ccle_broad_2019	NCIH1341_LUNG	NCIH1341_LUNG	0	no alteration	no alteration	no alteration	no alteration	no alteration	no alteration	no alteration
ccle_broad_2019	NCIH2029_LUNG	NCIH2029_LUNG	0	no alteration	no alteration	no alteration	no alteration	no alteration	no alteration	no alteration
ccle_broad_2019	SW480_LARGE_INTESTINE	SW480_LARGE_INTESTINE	0	no alteration	no alteration	no alteration	no alteration	no alteration	no alteration	no alteration
ccle_broad_2019	HS746T_STOMACH	HS746T_STOMACH	0	no alteration	no alteration	no alteration	no alteration	no alteration	no alteration	no alteration
ccle_broad_2019	LU65_LUNG	LU65_LUNG	0	no alteration	no alteration	no alteration	no alteration	no alteration	no alteration	no alteration
ccle_broad_2019	SNUC2A_LARGE_INTESTINE	SNUC2A_LARGE_INTESTINE	0	no alteration	no alteration	no alteration	no alteration	no alteration	no alteration	no alteration
ccle_broad_2019	HEC151_ENDOMETRIUM	HEC151_ENDOMETRIUM	0	no alteration	no alteration	no alteration	no alteration	no alteration	no alteration	no alteration
ccle_broad_2019	MSTO211H_PLEURA	MSTO211H_PLEURA	0	no alteration	no alteration	no alteration	no alteration	no alteration	no alteration	no alteration
ccle_broad_2019	RAJI_HAEMATOPOIETIC_AND_LYMPHOID_TISSUE	RAJI_HAEMATOPOIETIC_AND_LYMPHOID_TISSUE	0	no alteration	no alteration	no alteration	no alteration	no alteration	no alteration	no alteration
ccle_broad_2019	SKMEL1_SKIN	SKMEL1_SKIN	0	no alteration	no alteration	no alteration	no alteration	no alteration	no alteration	no alteration
ccle_broad_2019	JHH7_LIVER	JHH7_LIVER	0	no alteration	no alteration	no alteration	no alteration	no alteration	no alteration	no alteration
ccle_broad_2019	HUT102_HAEMATOPOIETIC_AND_LYMPHOID_TISSUE	HUT102_HAEMATOPOIETIC_AND_LYMPHOID_TISSUE	0	no alteration	no alteration	no alteration	no alteration	no alteration	no alteration	no alteration
ccle_broad_2019	HCC38_BREAST	HCC38_BREAST	0	no alteration	no alteration	no alteration	no alteration	no alteration	no alteration	no alteration
ccle_broad_2019	DU4475_BREAST	DU4475_BREAST	0	no alteration	no alteration	no alteration	no alteration	no alteration	no alteration	no alteration
ccle_broad_2019	NCIH1573_LUNG	NCIH1573_LUNG	0	no alteration	no alteration	no alteration	no alteration	no alteration	no alteration	no alteration
ccle_broad_2019	NCIH508_LARGE_INTESTINE	NCIH508_LARGE_INTESTINE	0	no alteration	no alteration	no alteration	no alteration	no alteration	no alteration	no alteration
ccle_broad_2019	NCIH1651_LUNG	NCIH1651_LUNG	0	no alteration	no alteration	no alteration	no alteration	no alteration	no alteration	no alteration
ccle_broad_2019	SKUT1_SOFT_TISSUE	SKUT1_SOFT_TISSUE	0	no alteration	no alteration	no alteration	no alteration	no alteration	no alteration	no alteration
ccle_broad_2019	MDAMB175VII_BREAST	MDAMB175VII_BREAST	0	no alteration	no alteration	no alteration	no alteration	no alteration	no alteration	no alteration
ccle_broad_2019	SUPB15_HAEMATOPOIETIC_AND_LYMPHOID_TISSUE	SUPB15_HAEMATOPOIETIC_AND_LYMPHOID_TISSUE	0	no alteration	no alteration	no alteration	no alteration	no alteration	no alteration	no alteration
ccle_broad_2019	NCIH226_LUNG	NCIH226_LUNG	0	no alteration	no alteration	no alteration	no alteration	no alteration	no alteration	no alteration
ccle_broad_2019	NCIH1666_LUNG	NCIH1666_LUNG	0	no alteration	no alteration	no alteration	no alteration	no alteration	no alteration	no alteration
ccle_broad_2019	SW1783_CENTRAL_NERVOUS_SYSTEM	SW1783_CENTRAL_NERVOUS_SYSTEM	0	no alteration	no alteration	no alteration	no alteration	no alteration	no alteration	no alteration
ccle_broad_2019	ISTMES1_PLEURA	ISTMES1_PLEURA	0	no alteration	no alteration	no alteration	no alteration	no alteration	no alteration	no alteration
ccle_broad_2019	NCIH1734_LUNG	NCIH1734_LUNG	0	no alteration	no alteration	no alteration	no alteration	no alteration	no alteration	no alteration
ccle_broad_2019	NCIH2342_LUNG	NCIH2342_LUNG	0	no alteration	no alteration	no alteration	no alteration	no alteration	no alteration	no alteration
ccle_broad_2019	EBC1_LUNG	EBC1_LUNG	0	no alteration	no alteration	no alteration	no alteration	no alteration	no alteration	no alteration
ccle_broad_2019	OC316_OVARY	OC316_OVARY	0	no alteration	no alteration	no alteration	no alteration	no alteration	no alteration	no alteration
ccle_broad_2019	HS936T_SKIN	HS936T_SKIN	0	no alteration	no alteration	no alteration	no alteration	no alteration	no alteration	no alteration
ccle_broad_2019	NCIH322_LUNG	NCIH322_LUNG	0	no alteration	no alteration	no alteration	no alteration	no alteration	no alteration	no alteration
ccle_broad_2019	HS706T_BONE	HS706T_BONE	0	no alteration	no alteration	no alteration	no alteration	no alteration	no alteration	no alteration
ccle_broad_2019	PANC1_PANCREAS	PANC1_PANCREAS	0	no alteration	no alteration	no alteration	no alteration	no alteration	no alteration	no alteration
ccle_broad_2019	NCIH2291_LUNG	NCIH2291_LUNG	0	no alteration	no alteration	no alteration	no alteration	no alteration	no alteration	no alteration
ccle_broad_2019	T47D_BREAST	T47D_BREAST	0	no alteration	no alteration	no alteration	no alteration	no alteration	no alteration	no alteration
ccle_broad_2019	BICR56_UPPER_AERODIGESTIVE_TRACT	BICR56_UPPER_AERODIGESTIVE_TRACT	0	no alteration	no alteration	no alteration	no alteration	no alteration	no alteration	no alteration
ccle_broad_2019	BICR16_UPPER_AERODIGESTIVE_TRACT	BICR16_UPPER_AERODIGESTIVE_TRACT	0	no alteration	no alteration	no alteration	no alteration	no alteration	no alteration	no alteration
ccle_broad_2019	SKMEL28_SKIN	SKMEL28_SKIN	0	no alteration	no alteration	no alteration	no alteration	no alteration	no alteration	no alteration
ccle_broad_2019	BICR6_UPPER_AERODIGESTIVE_TRACT	BICR6_UPPER_AERODIGESTIVE_TRACT	0	no alteration	no alteration	no alteration	no alteration	no alteration	no alteration	no alteration
ccle_broad_2019	BHY_UPPER_AERODIGESTIVE_TRACT	BHY_UPPER_AERODIGESTIVE_TRACT	0	no alteration	no alteration	no alteration	no alteration	no alteration	no alteration	no alteration
ccle_broad_2019	SH4_SKIN	SH4_SKIN	0	no alteration	no alteration	no alteration	no alteration	no alteration	no alteration	no alteration
ccle_broad_2019	LS123_LARGE_INTESTINE	LS123_LARGE_INTESTINE	0	no alteration	no alteration	no alteration	no alteration	no alteration	no alteration	no alteration
ccle_broad_2019	HEL_HAEMATOPOIETIC_AND_LYMPHOID_TISSUE	HEL_HAEMATOPOIETIC_AND_LYMPHOID_TISSUE	0	no alteration	no alteration	no alteration	no alteration	no alteration	no alteration	no alteration
ccle_broad_2019	HPAC_PANCREAS	HPAC_PANCREAS	0	no alteration	no alteration	no alteration	no alteration	no alteration	no alteration	no alteration
ccle_broad_2019	SU8686_PANCREAS	SU8686_PANCREAS	0	no alteration	no alteration	no alteration	no alteration	no alteration	no alteration	no alteration
ccle_broad_2019	HCC33_LUNG	HCC33_LUNG	0	no alteration	no alteration	no alteration	no alteration	no alteration	no alteration	no alteration
ccle_broad_2019	JHOC5_OVARY	JHOC5_OVARY	0	no alteration	no alteration	no alteration	no alteration	no alteration	no alteration	no alteration
ccle_broad_2019	ACCMESO1_PLEURA	ACCMESO1_PLEURA	0	no alteration	no alteration	no alteration	no alteration	no alteration	no alteration	no alteration
ccle_broad_2019	BL41_HAEMATOPOIETIC_AND_LYMPHOID_TISSUE	BL41_HAEMATOPOIETIC_AND_LYMPHOID_TISSUE	0	no alteration	no alteration	no alteration	no alteration	no alteration	no alteration	no alteration
ccle_broad_2019	CORL105_LUNG	CORL105_LUNG	0	no alteration	no alteration	no alteration	no alteration	no alteration	no alteration	no alteration
ccle_broad_2019	LMSU_STOMACH	LMSU_STOMACH	0	no alteration	no alteration	no alteration	no alteration	no alteration	no alteration	no alteration
ccle_broad_2019	SNU1197_LARGE_INTESTINE	SNU1197_LARGE_INTESTINE	0	no alteration	no alteration	no alteration	no alteration	no alteration	no alteration	no alteration
ccle_broad_2019	OSRC2_KIDNEY	OSRC2_KIDNEY	0	no alteration	no alteration	no alteration	no alteration	no alteration	no alteration	no alteration
ccle_broad_2019	HUH6_LIVER	HUH6_LIVER	0	no alteration	no alteration	no alteration	no alteration	no alteration	no alteration	no alteration
ccle_broad_2019	PANC0203_PANCREAS	PANC0203_PANCREAS	0	no alteration	no alteration	no alteration	no alteration	no alteration	no alteration	no alteration
ccle_broad_2019	CJM_SKIN	CJM_SKIN	0	no alteration	no alteration	no alteration	no alteration	no alteration	no alteration	no alteration
ccle_broad_2019	BICR22_UPPER_AERODIGESTIVE_TRACT	BICR22_UPPER_AERODIGESTIVE_TRACT	0	no alteration	no alteration	no alteration	no alteration	no alteration	no alteration	no alteration
ccle_broad_2019	TM31_CENTRAL_NERVOUS_SYSTEM	TM31_CENTRAL_NERVOUS_SYSTEM	0	no alteration	no alteration	no alteration	no alteration	no alteration	no alteration	no alteration
ccle_broad_2019	KPNRTBM1_AUTONOMIC_GANGLIA	KPNRTBM1_AUTONOMIC_GANGLIA	0	no alteration	no alteration	no alteration	no alteration	no alteration	no alteration	no alteration
ccle_broad_2019	TE4_OESOPHAGUS	TE4_OESOPHAGUS	0	no alteration	no alteration	no alteration	no alteration	no alteration	no alteration	no alteration
ccle_broad_2019	ECC10_STOMACH	ECC10_STOMACH	0	no alteration	no alteration	no alteration	no alteration	no alteration	no alteration	no alteration
ccle_broad_2019	YD15_SALIVARY_GLAND	YD15_SALIVARY_GLAND	0	no alteration	no alteration	no alteration	no alteration	no alteration	no alteration	no alteration
ccle_broad_2019	ECGI10_OESOPHAGUS	ECGI10_OESOPHAGUS	0	no alteration	no alteration	no alteration	no alteration	no alteration	no alteration	no alteration
ccle_broad_2019	CW2_LARGE_INTESTINE	CW2_LARGE_INTESTINE	0	no alteration	no alteration	no alteration	no alteration	no alteration	no alteration	no alteration
ccle_broad_2019	SNU761_LIVER	SNU761_LIVER	0	no alteration	no alteration	no alteration	no alteration	no alteration	no alteration	no alteration
ccle_broad_2019	SNU61_LARGE_INTESTINE	SNU61_LARGE_INTESTINE	0	no alteration	no alteration	no alteration	no alteration	no alteration	no alteration	no alteration
ccle_broad_2019	NCIH1915_LUNG	NCIH1915_LUNG	0	no alteration	no alteration	no alteration	no alteration	no alteration	no alteration	no alteration
ccle_broad_2019	SNU324_PANCREAS	SNU324_PANCREAS	0	no alteration	no alteration	no alteration	no alteration	no alteration	no alteration	no alteration
ccle_broad_2019	YD10B_UPPER_AERODIGESTIVE_TRACT	YD10B_UPPER_AERODIGESTIVE_TRACT	0	no alteration	no alteration	no alteration	no alteration	no alteration	no alteration	no alteration
ccle_broad_2019	HCC2279_LUNG	HCC2279_LUNG	0	no alteration	no alteration	no alteration	no alteration	no alteration	no alteration	no alteration
ccle_broad_2019	HEC1B_ENDOMETRIUM	HEC1B_ENDOMETRIUM	0	no alteration	no alteration	no alteration	no alteration	no alteration	no alteration	no alteration
ccle_broad_2019	SNU1077_ENDOMETRIUM	SNU1077_ENDOMETRIUM	0	no alteration	no alteration	no alteration	no alteration	no alteration	no alteration	no alteration
ccle_broad_2019	SNU213_PANCREAS	SNU213_PANCREAS	0	no alteration	no alteration	no alteration	no alteration	no alteration	no alteration	no alteration
ccle_broad_2019	HT115_LARGE_INTESTINE	HT115_LARGE_INTESTINE	0	no alteration	no alteration	no alteration	no alteration	no alteration	no alteration	no alteration
ccle_broad_2019	TE8_OESOPHAGUS	TE8_OESOPHAGUS	0	no alteration	no alteration	no alteration	no alteration	no alteration	no alteration	no alteration
ccle_broad_2019	SNU520_STOMACH	SNU520_STOMACH	0	no alteration	no alteration	no alteration	no alteration	no alteration	no alteration	no alteration
ccle_broad_2019	JHUEM3_ENDOMETRIUM	JHUEM3_ENDOMETRIUM	0	no alteration	no alteration	no alteration	no alteration	no alteration	no alteration	no alteration
ccle_broad_2019	LI7_LIVER	LI7_LIVER	0	no alteration	no alteration	no alteration	no alteration	no alteration	no alteration	no alteration
ccle_broad_2019	NCIH838_LUNG	NCIH838_LUNG	0	no alteration	no alteration	no alteration	no alteration	no alteration	no alteration	no alteration
ccle_broad_2019	SNU119_OVARY	SNU119_OVARY	0	no alteration	no alteration	no alteration	no alteration	no alteration	no alteration	no alteration
ccle_broad_2019	SNU1033_LARGE_INTESTINE	SNU1033_LARGE_INTESTINE	0	no alteration	no alteration	no alteration	no alteration	no alteration	no alteration	no alteration
ccle_broad_2019	SNUC5_LARGE_INTESTINE	SNUC5_LARGE_INTESTINE	0	no alteration	no alteration	no alteration	no alteration	no alteration	no alteration	no alteration
ccle_broad_2019	GSS_STOMACH	GSS_STOMACH	0	no alteration	no alteration	no alteration	no alteration	no alteration	no alteration	no alteration
ccle_broad_2019	TALL1_HAEMATOPOIETIC_AND_LYMPHOID_TISSUE	TALL1_HAEMATOPOIETIC_AND_LYMPHOID_TISSUE	0	no alteration	no alteration	no alteration	no alteration	no alteration	no alteration	no alteration
ccle_broad_2019	HCC1171_LUNG	HCC1171_LUNG	0	no alteration	no alteration	no alteration	no alteration	no alteration	no alteration	no alteration
ccle_broad_2019	SNUC4_LARGE_INTESTINE	SNUC4_LARGE_INTESTINE	0	no alteration	no alteration	no alteration	no alteration	no alteration	no alteration	no alteration
ccle_broad_2019	SNU620_STOMACH	SNU620_STOMACH	0	no alteration	no alteration	no alteration	no alteration	no alteration	no alteration	no alteration
ccle_broad_2019	ECC12_STOMACH	ECC12_STOMACH	0	no alteration	no alteration	no alteration	no alteration	no alteration	no alteration	no alteration
ccle_broad_2019	GSU_STOMACH	GSU_STOMACH	0	no alteration	no alteration	no alteration	no alteration	no alteration	no alteration	no alteration
ccle_broad_2019	KMS18_HAEMATOPOIETIC_AND_LYMPHOID_TISSUE	KMS18_HAEMATOPOIETIC_AND_LYMPHOID_TISSUE	0	no alteration	no alteration	no alteration	no alteration	no alteration	no alteration	no alteration
ccle_broad_2019	JHOM2B_OVARY	JHOM2B_OVARY	0	no alteration	no alteration	no alteration	no alteration	no alteration	no alteration	no alteration
ccle_broad_2019	MDAMB231_BREAST	MDAMB231_BREAST	0	no alteration	no alteration	no alteration	no alteration	no alteration	no alteration	no alteration
ccle_broad_2019	OV90_OVARY	OV90_OVARY	0	no alteration	no alteration	no alteration	no alteration	no alteration	no alteration	no alteration
ccle_broad_2019	RS411_HAEMATOPOIETIC_AND_LYMPHOID_TISSUE	RS411_HAEMATOPOIETIC_AND_LYMPHOID_TISSUE	0	no alteration	no alteration	no alteration	no alteration	no alteration	no alteration	no alteration
ccle_broad_2019	OVTOKO_OVARY	OVTOKO_OVARY	0	no alteration	no alteration	no alteration	no alteration	no alteration	no alteration	no alteration
ccle_broad_2019	OVCAR4_OVARY	OVCAR4_OVARY	0	no alteration	no alteration	no alteration	no alteration	no alteration	no alteration	no alteration
ccle_broad_2019	HLF_LIVER	HLF_LIVER	0	no alteration	no alteration	no alteration	no alteration	no alteration	no alteration	no alteration
ccle_broad_2019	HCT15_LARGE_INTESTINE	HCT15_LARGE_INTESTINE	0	no alteration	no alteration	no alteration	no alteration	no alteration	no alteration	no alteration
ccle_broad_2019	SW1463_LARGE_INTESTINE	SW1463_LARGE_INTESTINE	0	no alteration	no alteration	no alteration	no alteration	no alteration	no alteration	no alteration
ccle_broad_2019	SF295_CENTRAL_NERVOUS_SYSTEM	SF295_CENTRAL_NERVOUS_SYSTEM	0	no alteration	no alteration	no alteration	no alteration	no alteration	no alteration	no alteration
ccle_broad_2019	WM115_SKIN	WM115_SKIN	0	no alteration	no alteration	no alteration	no alteration	no alteration	no alteration	no alteration
ccle_broad_2019	JHH4_LIVER	JHH4_LIVER	0	no alteration	no alteration	no alteration	no alteration	no alteration	no alteration	no alteration
ccle_broad_2019	OE33_OESOPHAGUS	OE33_OESOPHAGUS	0	no alteration	no alteration	no alteration	no alteration	no alteration	no alteration	no alteration
ccle_broad_2019	CCK81_LARGE_INTESTINE	CCK81_LARGE_INTESTINE	0	no alteration	no alteration	no alteration	no alteration	no alteration	no alteration	no alteration
ccle_broad_2019	JHH1_LIVER	JHH1_LIVER	0	no alteration	no alteration	no alteration	no alteration	no alteration	no alteration	no alteration
ccle_broad_2019	SJSA1_BONE	SJSA1_BONE	0	no alteration	no alteration	no alteration	no alteration	no alteration	no alteration	no alteration
ccle_broad_2019	NCIH2228_LUNG	NCIH2228_LUNG	0	no alteration	no alteration	no alteration	no alteration	no alteration	no alteration	no alteration
ccle_broad_2019	RERFLCAI_LUNG	RERFLCAI_LUNG	0	no alteration	no alteration	no alteration	no alteration	no alteration	no alteration	no alteration
ccle_broad_2019	SKMES1_LUNG	SKMES1_LUNG	0	no alteration	no alteration	no alteration	no alteration	no alteration	no alteration	no alteration
ccle_broad_2019	NCIH520_LUNG	NCIH520_LUNG	0	no alteration	no alteration	no alteration	no alteration	no alteration	no alteration	no alteration
ccle_broad_2019	JHH5_LIVER	JHH5_LIVER	0	no alteration	no alteration	no alteration	no alteration	no alteration	no alteration	no alteration
ccle_broad_2019	FU97_STOMACH	FU97_STOMACH	0	no alteration	no alteration	no alteration	no alteration	no alteration	no alteration	no alteration
ccle_broad_2019	COLO800_SKIN	COLO800_SKIN	0	no alteration	no alteration	no alteration	no alteration	no alteration	no alteration	no alteration
ccle_broad_2019	NCIH1963_LUNG	NCIH1963_LUNG	0	no alteration	no alteration	no alteration	no alteration	no alteration	no alteration	no alteration
ccle_broad_2019	RL952_ENDOMETRIUM	RL952_ENDOMETRIUM	0	no alteration	no alteration	no alteration	no alteration	no alteration	no alteration	no alteration
ccle_broad_2019	J82_URINARY_TRACT	J82_URINARY_TRACT	0	no alteration	no alteration	no alteration	no alteration	no alteration	no alteration	no alteration
ccle_broad_2019	HCC15_LUNG	HCC15_LUNG	0	no alteration	no alteration	no alteration	no alteration	no alteration	no alteration	no alteration
ccle_broad_2019	M059K_CENTRAL_NERVOUS_SYSTEM	M059K_CENTRAL_NERVOUS_SYSTEM	0	no alteration	no alteration	no alteration	no alteration	no alteration	no alteration	no alteration
ccle_broad_2019	CALU6_LUNG	CALU6_LUNG	0	no alteration	no alteration	no alteration	no alteration	no alteration	no alteration	no alteration
ccle_broad_2019	SKLU1_LUNG	SKLU1_LUNG	0	no alteration	no alteration	no alteration	no alteration	no alteration	no alteration	no alteration
ccle_broad_2019	SW900_LUNG	SW900_LUNG	0	no alteration	no alteration	no alteration	no alteration	no alteration	no alteration	no alteration
ccle_broad_2019	UACC62_SKIN	UACC62_SKIN	0	no alteration	no alteration	no alteration	no alteration	no alteration	no alteration	no alteration
ccle_broad_2019	MFE280_ENDOMETRIUM	MFE280_ENDOMETRIUM	0	no alteration	no alteration	no alteration	no alteration	no alteration	no alteration	no alteration
ccle_broad_2019	MFE319_ENDOMETRIUM	MFE319_ENDOMETRIUM	0	no alteration	no alteration	no alteration	no alteration	no alteration	no alteration	no alteration
ccle_broad_2019	MFE296_ENDOMETRIUM	MFE296_ENDOMETRIUM	0	no alteration	no alteration	no alteration	no alteration	no alteration	no alteration	no alteration
ccle_broad_2019	GI1_CENTRAL_NERVOUS_SYSTEM	GI1_CENTRAL_NERVOUS_SYSTEM	0	no alteration	no alteration	no alteration	no alteration	no alteration	no alteration	no alteration
ccle_broad_2019	KYSE410_OESOPHAGUS	KYSE410_OESOPHAGUS	0	no alteration	no alteration	no alteration	no alteration	no alteration	no alteration	no alteration
ccle_broad_2019	A204_SOFT_TISSUE	A204_SOFT_TISSUE	0	no alteration	no alteration	no alteration	no alteration	no alteration	no alteration	no alteration
ccle_broad_2019	PATU8902_PANCREAS	PATU8902_PANCREAS	0	no alteration	no alteration	no alteration	no alteration	no alteration	no alteration	no alteration
ccle_broad_2019	NCIH810_LUNG	NCIH810_LUNG	0	no alteration	no alteration	no alteration	no alteration	no alteration	no alteration	no alteration
ccle_broad_2019	RERFLCMS_LUNG	RERFLCMS_LUNG	0	no alteration	no alteration	no alteration	no alteration	no alteration	no alteration	no alteration
ccle_broad_2019	L1236_HAEMATOPOIETIC_AND_LYMPHOID_TISSUE	L1236_HAEMATOPOIETIC_AND_LYMPHOID_TISSUE	0	no alteration	no alteration	no alteration	no alteration	no alteration	no alteration	no alteration
ccle_broad_2019	DANG_PANCREAS	DANG_PANCREAS	0	no alteration	no alteration	no alteration	no alteration	no alteration	no alteration	no alteration
ccle_broad_2019	NCIH460_LUNG	NCIH460_LUNG	0	no alteration	no alteration	no alteration	no alteration	no alteration	no alteration	no alteration
ccle_broad_2019	KYSE140_OESOPHAGUS	KYSE140_OESOPHAGUS	0	no alteration	no alteration	no alteration	no alteration	no alteration	no alteration	no alteration
ccle_broad_2019	KYSE180_OESOPHAGUS	KYSE180_OESOPHAGUS	0	no alteration	no alteration	no alteration	no alteration	no alteration	no alteration	no alteration
ccle_broad_2019	HUPT3_PANCREAS	HUPT3_PANCREAS	0	no alteration	no alteration	no alteration	no alteration	no alteration	no alteration	no alteration
ccle_broad_2019	EFE184_ENDOMETRIUM	EFE184_ENDOMETRIUM	0	no alteration	no alteration	no alteration	no alteration	no alteration	no alteration	no alteration
ccle_broad_2019	GCIY_STOMACH	GCIY_STOMACH	0	no alteration	no alteration	no alteration	no alteration	no alteration	no alteration	no alteration
ccle_broad_2019	CAOV4_OVARY	CAOV4_OVARY	0	no alteration	no alteration	no alteration	no alteration	no alteration	no alteration	no alteration
ccle_broad_2019	KMS21BM_HAEMATOPOIETIC_AND_LYMPHOID_TISSUE	KMS21BM_HAEMATOPOIETIC_AND_LYMPHOID_TISSUE	0	no alteration	no alteration	no alteration	no alteration	no alteration	no alteration	no alteration
ccle_broad_2019	KMS27_HAEMATOPOIETIC_AND_LYMPHOID_TISSUE	KMS27_HAEMATOPOIETIC_AND_LYMPHOID_TISSUE	0	no alteration	no alteration	no alteration	no alteration	no alteration	no alteration	no alteration
ccle_broad_2019	KO52_HAEMATOPOIETIC_AND_LYMPHOID_TISSUE	KO52_HAEMATOPOIETIC_AND_LYMPHOID_TISSUE	0	no alteration	no alteration	no alteration	no alteration	no alteration	no alteration	no alteration
ccle_broad_2019	KMS28BM_HAEMATOPOIETIC_AND_LYMPHOID_TISSUE	KMS28BM_HAEMATOPOIETIC_AND_LYMPHOID_TISSUE	0	no alteration	no alteration	no alteration	no alteration	no alteration	no alteration	no alteration
ccle_broad_2019	KNS60_CENTRAL_NERVOUS_SYSTEM	KNS60_CENTRAL_NERVOUS_SYSTEM	0	no alteration	no alteration	no alteration	no alteration	no alteration	no alteration	no alteration
ccle_broad_2019	KPNSI9S_AUTONOMIC_GANGLIA	KPNSI9S_AUTONOMIC_GANGLIA	0	no alteration	no alteration	no alteration	no alteration	no alteration	no alteration	no alteration
ccle_broad_2019	LU99_LUNG	LU99_LUNG	0	no alteration	no alteration	no alteration	no alteration	no alteration	no alteration	no alteration
ccle_broad_2019	MKN1_STOMACH	MKN1_STOMACH	0	no alteration	no alteration	no alteration	no alteration	no alteration	no alteration	no alteration
ccle_broad_2019	MKN74_STOMACH	MKN74_STOMACH	0	no alteration	no alteration	no alteration	no alteration	no alteration	no alteration	no alteration
ccle_broad_2019	KP3_PANCREAS	KP3_PANCREAS	0	no alteration	no alteration	no alteration	no alteration	no alteration	no alteration	no alteration
ccle_broad_2019	NCO2_HAEMATOPOIETIC_AND_LYMPHOID_TISSUE	NCO2_HAEMATOPOIETIC_AND_LYMPHOID_TISSUE	0	no alteration	no alteration	no alteration	no alteration	no alteration	no alteration	no alteration
ccle_broad_2019	KHM1B_HAEMATOPOIETIC_AND_LYMPHOID_TISSUE	KHM1B_HAEMATOPOIETIC_AND_LYMPHOID_TISSUE	0	no alteration	no alteration	no alteration	no alteration	no alteration	no alteration	no alteration
ccle_broad_2019	HSC2_UPPER_AERODIGESTIVE_TRACT	HSC2_UPPER_AERODIGESTIVE_TRACT	0	no alteration	no alteration	no alteration	no alteration	no alteration	no alteration	no alteration
ccle_broad_2019	HUH7_LIVER	HUH7_LIVER	0	no alteration	no alteration	no alteration	no alteration	no alteration	no alteration	no alteration
ccle_broad_2019	HUCCT1_BILIARY_TRACT	HUCCT1_BILIARY_TRACT	0	no alteration	no alteration	no alteration	no alteration	no alteration	no alteration	no alteration
ccle_broad_2019	KIJK_HAEMATOPOIETIC_AND_LYMPHOID_TISSUE	KIJK_HAEMATOPOIETIC_AND_LYMPHOID_TISSUE	0	no alteration	no alteration	no alteration	no alteration	no alteration	no alteration	no alteration
ccle_broad_2019	A4FUK_HAEMATOPOIETIC_AND_LYMPHOID_TISSUE	A4FUK_HAEMATOPOIETIC_AND_LYMPHOID_TISSUE	0	no alteration	no alteration	no alteration	no alteration	no alteration	no alteration	no alteration
ccle_broad_2019	KALS1_CENTRAL_NERVOUS_SYSTEM	KALS1_CENTRAL_NERVOUS_SYSTEM	0	no alteration	no alteration	no alteration	no alteration	no alteration	no alteration	no alteration
ccle_broad_2019	HEL9217_HAEMATOPOIETIC_AND_LYMPHOID_TISSUE	HEL9217_HAEMATOPOIETIC_AND_LYMPHOID_TISSUE	0	no alteration	no alteration	no alteration	no alteration	no alteration	no alteration	no alteration
ccle_broad_2019	HUH28_BILIARY_TRACT	HUH28_BILIARY_TRACT	0	no alteration	no alteration	no alteration	no alteration	no alteration	no alteration	no alteration
ccle_broad_2019	HEC265_ENDOMETRIUM	HEC265_ENDOMETRIUM	0	no alteration	no alteration	no alteration	no alteration	no alteration	no alteration	no alteration
ccle_broad_2019	THP1_HAEMATOPOIETIC_AND_LYMPHOID_TISSUE	THP1_HAEMATOPOIETIC_AND_LYMPHOID_TISSUE	0	no alteration	no alteration	no alteration	no alteration	no alteration	no alteration	no alteration
ccle_broad_2019	A3KAW_HAEMATOPOIETIC_AND_LYMPHOID_TISSUE	A3KAW_HAEMATOPOIETIC_AND_LYMPHOID_TISSUE	0	no alteration	no alteration	no alteration	no alteration	no alteration	no alteration	no alteration
ccle_broad_2019	SKNSH_AUTONOMIC_GANGLIA	SKNSH_AUTONOMIC_GANGLIA	0	no alteration	no alteration	no alteration	no alteration	no alteration	no alteration	no alteration
ccle_broad_2019	HCC1954_BREAST	HCC1954_BREAST	0	no alteration	no alteration	no alteration	no alteration	no alteration	no alteration	no alteration
ccle_broad_2019	CAMA1_BREAST	CAMA1_BREAST	0	no alteration	no alteration	no alteration	no alteration	no alteration	no alteration	no alteration
ccle_broad_2019	HEC6_ENDOMETRIUM	HEC6_ENDOMETRIUM	0	no alteration	no alteration	no alteration	no alteration	no alteration	no alteration	no alteration
ccle_broad_2019	AM38_CENTRAL_NERVOUS_SYSTEM	AM38_CENTRAL_NERVOUS_SYSTEM	0	no alteration	no alteration	no alteration	no alteration	no alteration	no alteration	no alteration
ccle_broad_2019	HEC50B_ENDOMETRIUM	HEC50B_ENDOMETRIUM	0	no alteration	no alteration	no alteration	no alteration	no alteration	no alteration	no alteration
ccle_broad_2019	HSC4_UPPER_AERODIGESTIVE_TRACT	HSC4_UPPER_AERODIGESTIVE_TRACT	0	no alteration	no alteration	no alteration	no alteration	no alteration	no alteration	no alteration
ccle_broad_2019	KMS11_HAEMATOPOIETIC_AND_LYMPHOID_TISSUE	KMS11_HAEMATOPOIETIC_AND_LYMPHOID_TISSUE	0	no alteration	no alteration	no alteration	no alteration	no alteration	no alteration	no alteration
ccle_broad_2019	KP4_PANCREAS	KP4_PANCREAS	0	no alteration	no alteration	no alteration	no alteration	no alteration	no alteration	no alteration
ccle_broad_2019	KE97_HAEMATOPOIETIC_AND_LYMPHOID_TISSUE	KE97_HAEMATOPOIETIC_AND_LYMPHOID_TISSUE	0	no alteration	no alteration	no alteration	no alteration	no alteration	no alteration	no alteration
ccle_broad_2019	LUDLU1_LUNG	LUDLU1_LUNG	0	no alteration	no alteration	no alteration	no alteration	no alteration	no alteration	no alteration
ccle_broad_2019	HUG1N_STOMACH	HUG1N_STOMACH	0	no alteration	no alteration	no alteration	no alteration	no alteration	no alteration	no alteration
ccle_broad_2019	U266B1_HAEMATOPOIETIC_AND_LYMPHOID_TISSUE	U266B1_HAEMATOPOIETIC_AND_LYMPHOID_TISSUE	0	no alteration	no alteration	no alteration	no alteration	no alteration	no alteration	no alteration
ccle_broad_2019	NUGC4_STOMACH	NUGC4_STOMACH	0	no alteration	no alteration	no alteration	no alteration	no alteration	no alteration	no alteration
ccle_broad_2019	HMC18_BREAST	HMC18_BREAST	0	no alteration	no alteration	no alteration	no alteration	no alteration	no alteration	no alteration
ccle_broad_2019	CAS1_CENTRAL_NERVOUS_SYSTEM	CAS1_CENTRAL_NERVOUS_SYSTEM	0	no alteration	no alteration	no alteration	no alteration	no alteration	no alteration	no alteration
ccle_broad_2019	KMM1_HAEMATOPOIETIC_AND_LYMPHOID_TISSUE	KMM1_HAEMATOPOIETIC_AND_LYMPHOID_TISSUE	0	no alteration	no alteration	no alteration	no alteration	no alteration	no alteration	no alteration
ccle_broad_2019	CORL23_LUNG	CORL23_LUNG	0	no alteration	no alteration	no alteration	no alteration	no alteration	no alteration	no alteration
ccle_broad_2019	MORCPR_LUNG	MORCPR_LUNG	0	no alteration	no alteration	no alteration	no alteration	no alteration	no alteration	no alteration
ccle_broad_2019	HARA_LUNG	HARA_LUNG	0	no alteration	no alteration	no alteration	no alteration	no alteration	no alteration	no alteration
ccle_broad_2019	SKOV3_OVARY	SKOV3_OVARY	0	no alteration	no alteration	no alteration	no alteration	no alteration	no alteration	no alteration
ccle_broad_2019	MC116_HAEMATOPOIETIC_AND_LYMPHOID_TISSUE	MC116_HAEMATOPOIETIC_AND_LYMPHOID_TISSUE	0	no alteration	no alteration	no alteration	no alteration	no alteration	no alteration	no alteration
ccle_broad_2019	NCIH1568_LUNG	NCIH1568_LUNG	0	no alteration	no alteration	no alteration	no alteration	no alteration	no alteration	no alteration
ccle_broad_2019	CA46_HAEMATOPOIETIC_AND_LYMPHOID_TISSUE	CA46_HAEMATOPOIETIC_AND_LYMPHOID_TISSUE	0	no alteration	no alteration	no alteration	no alteration	no alteration	no alteration	no alteration
ccle_broad_2019	A498_KIDNEY	A498_KIDNEY	0	no alteration	no alteration	no alteration	no alteration	no alteration	no alteration	no alteration
ccle_broad_2019	BCP1_HAEMATOPOIETIC_AND_LYMPHOID_TISSUE	BCP1_HAEMATOPOIETIC_AND_LYMPHOID_TISSUE	0	no alteration	no alteration	no alteration	no alteration	no alteration	no alteration	no alteration
ccle_broad_2019	A673_BONE	A673_BONE	0	no alteration	no alteration	no alteration	no alteration	no alteration	no alteration	no alteration
ccle_broad_2019	CAPAN1_PANCREAS	CAPAN1_PANCREAS	0	no alteration	no alteration	no alteration	no alteration	no alteration	no alteration	no alteration
ccle_broad_2019	NCIH358_LUNG	NCIH358_LUNG	0	no alteration	no alteration	no alteration	no alteration	no alteration	no alteration	no alteration
ccle_broad_2019	CFPAC1_PANCREAS	CFPAC1_PANCREAS	0	no alteration	no alteration	no alteration	no alteration	no alteration	no alteration	no alteration
ccle_broad_2019	NIHOVCAR3_OVARY	NIHOVCAR3_OVARY	0	no alteration	no alteration	no alteration	no alteration	no alteration	no alteration	no alteration
ccle_broad_2019	NCIH1650_LUNG	NCIH1650_LUNG	0	no alteration	no alteration	no alteration	no alteration	no alteration	no alteration	no alteration
ccle_broad_2019	NCIH1793_LUNG	NCIH1793_LUNG	0	no alteration	no alteration	no alteration	no alteration	no alteration	no alteration	no alteration
ccle_broad_2019	NCIH1437_LUNG	NCIH1437_LUNG	0	no alteration	no alteration	no alteration	no alteration	no alteration	no alteration	no alteration
ccle_broad_2019	KNS62_LUNG	KNS62_LUNG	0	no alteration	no alteration	no alteration	no alteration	no alteration	no alteration	no alteration
ccle_broad_2019	HS578T_BREAST	HS578T_BREAST	0	no alteration	no alteration	no alteration	no alteration	no alteration	no alteration	no alteration
ccle_broad_2019	BT20_BREAST	BT20_BREAST	0	no alteration	no alteration	no alteration	no alteration	no alteration	no alteration	no alteration
ccle_broad_2019	SNU182_LIVER	SNU182_LIVER	0	no alteration	no alteration	no alteration	no alteration	no alteration	no alteration	no alteration
ccle_broad_2019	SKNMC_BONE	SKNMC_BONE	0	no alteration	no alteration	no alteration	no alteration	no alteration	no alteration	no alteration
ccle_broad_2019	HH_HAEMATOPOIETIC_AND_LYMPHOID_TISSUE	HH_HAEMATOPOIETIC_AND_LYMPHOID_TISSUE	0	no alteration	no alteration	no alteration	no alteration	no alteration	no alteration	no alteration
ccle_broad_2019	MDAMB361_BREAST	MDAMB361_BREAST	0	no alteration	no alteration	no alteration	no alteration	no alteration	no alteration	no alteration
ccle_broad_2019	MDAMB436_BREAST	MDAMB436_BREAST	0	no alteration	no alteration	no alteration	no alteration	no alteration	no alteration	no alteration
ccle_broad_2019	PANC0213_PANCREAS	PANC0213_PANCREAS	0	no alteration	no alteration	no alteration	no alteration	no alteration	no alteration	no alteration
ccle_broad_2019	DB_HAEMATOPOIETIC_AND_LYMPHOID_TISSUE	DB_HAEMATOPOIETIC_AND_LYMPHOID_TISSUE	0	no alteration	no alteration	no alteration	no alteration	no alteration	no alteration	no alteration
ccle_broad_2019	RDES_BONE	RDES_BONE	0	no alteration	no alteration	no alteration	no alteration	no alteration	no alteration	no alteration
ccle_broad_2019	CAL27_UPPER_AERODIGESTIVE_TRACT	CAL27_UPPER_AERODIGESTIVE_TRACT	0	no alteration	no alteration	no alteration	no alteration	no alteration	no alteration	no alteration
ccle_broad_2019	MESSA_SOFT_TISSUE	MESSA_SOFT_TISSUE	0	no alteration	no alteration	no alteration	no alteration	no alteration	no alteration	no alteration
ccle_broad_2019	SW1271_LUNG	SW1271_LUNG	0	no alteration	no alteration	no alteration	no alteration	no alteration	no alteration	no alteration
ccle_broad_2019	GCT_SOFT_TISSUE	GCT_SOFT_TISSUE	0	no alteration	no alteration	no alteration	no alteration	no alteration	no alteration	no alteration
ccle_broad_2019	SKBR3_BREAST	SKBR3_BREAST	0	no alteration	no alteration	no alteration	no alteration	no alteration	no alteration	no alteration
ccle_broad_2019	NCIH82_LUNG	NCIH82_LUNG	0	no alteration	no alteration	no alteration	no alteration	no alteration	no alteration	no alteration
ccle_broad_2019	NCIN87_STOMACH	NCIN87_STOMACH	0	no alteration	no alteration	no alteration	no alteration	no alteration	no alteration	no alteration
ccle_broad_2019	U2OS_BONE	U2OS_BONE	0	no alteration	no alteration	no alteration	no alteration	no alteration	no alteration	no alteration
ccle_broad_2019	H4_CENTRAL_NERVOUS_SYSTEM	H4_CENTRAL_NERVOUS_SYSTEM	0	no alteration	no alteration	no alteration	no alteration	no alteration	no alteration	no alteration
ccle_broad_2019	GDM1_HAEMATOPOIETIC_AND_LYMPHOID_TISSUE	GDM1_HAEMATOPOIETIC_AND_LYMPHOID_TISSUE	0	no alteration	no alteration	no alteration	no alteration	no alteration	no alteration	no alteration
ccle_broad_2019	HCC1143_BREAST	HCC1143_BREAST	0	no alteration	no alteration	no alteration	no alteration	no alteration	no alteration	no alteration
ccle_broad_2019	T24_URINARY_TRACT	T24_URINARY_TRACT	0	no alteration	no alteration	no alteration	no alteration	no alteration	no alteration	no alteration
ccle_broad_2019	G401_SOFT_TISSUE	G401_SOFT_TISSUE	0	no alteration	no alteration	no alteration	no alteration	no alteration	no alteration	no alteration
ccle_broad_2019	HCC1937_BREAST	HCC1937_BREAST	0	no alteration	no alteration	no alteration	no alteration	no alteration	no alteration	no alteration
ccle_broad_2019	HCC1569_BREAST	HCC1569_BREAST	0	no alteration	no alteration	no alteration	no alteration	no alteration	no alteration	no alteration
ccle_broad_2019	D283MED_CENTRAL_NERVOUS_SYSTEM	D283MED_CENTRAL_NERVOUS_SYSTEM	0	no alteration	no alteration	no alteration	no alteration	no alteration	no alteration	no alteration
ccle_broad_2019	SCC9_UPPER_AERODIGESTIVE_TRACT	SCC9_UPPER_AERODIGESTIVE_TRACT	0	no alteration	no alteration	no alteration	no alteration	no alteration	no alteration	no alteration
ccle_broad_2019	HCC1395_BREAST	HCC1395_BREAST	0	no alteration	no alteration	no alteration	no alteration	no alteration	no alteration	no alteration
ccle_broad_2019	NMCG1_CENTRAL_NERVOUS_SYSTEM	NMCG1_CENTRAL_NERVOUS_SYSTEM	0	no alteration	no alteration	no alteration	no alteration	no alteration	no alteration	no alteration
ccle_broad_2019	TEN_ENDOMETRIUM	TEN_ENDOMETRIUM	0	no alteration	no alteration	no alteration	no alteration	no alteration	no alteration	no alteration
ccle_broad_2019	TE9_OESOPHAGUS	TE9_OESOPHAGUS	0	no alteration	no alteration	no alteration	no alteration	no alteration	no alteration	no alteration
ccle_broad_2019	KNS42_CENTRAL_NERVOUS_SYSTEM	KNS42_CENTRAL_NERVOUS_SYSTEM	0	no alteration	no alteration	no alteration	no alteration	no alteration	no alteration	no alteration
ccle_broad_2019	KYSE520_OESOPHAGUS	KYSE520_OESOPHAGUS	0	no alteration	no alteration	no alteration	no alteration	no alteration	no alteration	no alteration
ccle_broad_2019	KYSE270_OESOPHAGUS	KYSE270_OESOPHAGUS	0	no alteration	no alteration	no alteration	no alteration	no alteration	no alteration	no alteration
ccle_broad_2019	JHUEM1_ENDOMETRIUM	JHUEM1_ENDOMETRIUM	0	no alteration	no alteration	no alteration	no alteration	no alteration	no alteration	no alteration
ccle_broad_2019	YH13_CENTRAL_NERVOUS_SYSTEM	YH13_CENTRAL_NERVOUS_SYSTEM	0	no alteration	no alteration	no alteration	no alteration	no alteration	no alteration	no alteration
ccle_broad_2019	IALM_LUNG	IALM_LUNG	0	no alteration	no alteration	no alteration	no alteration	no alteration	no alteration	no alteration
ccle_broad_2019	NCIH2052_PLEURA	NCIH2052_PLEURA	0	no alteration	no alteration	no alteration	no alteration	no alteration	no alteration	no alteration
ccle_broad_2019	SKNFI_AUTONOMIC_GANGLIA	SKNFI_AUTONOMIC_GANGLIA	0	no alteration	no alteration	no alteration	no alteration	no alteration	no alteration	no alteration
ccle_broad_2019	SKNAS_AUTONOMIC_GANGLIA	SKNAS_AUTONOMIC_GANGLIA	0	no alteration	no alteration	no alteration	no alteration	no alteration	no alteration	no alteration
ccle_broad_2019	GA10_HAEMATOPOIETIC_AND_LYMPHOID_TISSUE	GA10_HAEMATOPOIETIC_AND_LYMPHOID_TISSUE	0	no alteration	no alteration	no alteration	no alteration	no alteration	no alteration	no alteration
ccle_broad_2019	SNU423_LIVER	SNU423_LIVER	0	no alteration	no alteration	no alteration	no alteration	no alteration	no alteration	no alteration
ccle_broad_2019	EB1_HAEMATOPOIETIC_AND_LYMPHOID_TISSUE	EB1_HAEMATOPOIETIC_AND_LYMPHOID_TISSUE	0	no alteration	no alteration	no alteration	no alteration	no alteration	no alteration	no alteration
ccle_broad_2019	HCC1187_BREAST	HCC1187_BREAST	0	no alteration	no alteration	no alteration	no alteration	no alteration	no alteration	no alteration
ccle_broad_2019	SNU387_LIVER	SNU387_LIVER	0	no alteration	no alteration	no alteration	no alteration	no alteration	no alteration	no alteration
ccle_broad_2019	DAUDI_HAEMATOPOIETIC_AND_LYMPHOID_TISSUE	DAUDI_HAEMATOPOIETIC_AND_LYMPHOID_TISSUE	0	no alteration	no alteration	no alteration	no alteration	no alteration	no alteration	no alteration
ccle_broad_2019	HT_HAEMATOPOIETIC_AND_LYMPHOID_TISSUE	HT_HAEMATOPOIETIC_AND_LYMPHOID_TISSUE	0	no alteration	no alteration	no alteration	no alteration	no alteration	no alteration	no alteration
ccle_broad_2019	MJ_HAEMATOPOIETIC_AND_LYMPHOID_TISSUE	MJ_HAEMATOPOIETIC_AND_LYMPHOID_TISSUE	0	no alteration	no alteration	no alteration	no alteration	no alteration	no alteration	no alteration
ccle_broad_2019	JM1_HAEMATOPOIETIC_AND_LYMPHOID_TISSUE	JM1_HAEMATOPOIETIC_AND_LYMPHOID_TISSUE	0	no alteration	no alteration	no alteration	no alteration	no alteration	no alteration	no alteration
ccle_broad_2019	C2BBE1_LARGE_INTESTINE	C2BBE1_LARGE_INTESTINE	0	no alteration	no alteration	no alteration	no alteration	no alteration	no alteration	no alteration
ccle_broad_2019	SKES1_BONE	SKES1_BONE	0	no alteration	no alteration	no alteration	no alteration	no alteration	no alteration	no alteration
ccle_broad_2019	EPLC272H_LUNG	EPLC272H_LUNG	0	no alteration	no alteration	no alteration	no alteration	no alteration	no alteration	no alteration
ccle_broad_2019	BXPC3_PANCREAS	BXPC3_PANCREAS	0	no alteration	no alteration	no alteration	no alteration	no alteration	no alteration	no alteration
ccle_broad_2019	NCIH1355_LUNG	NCIH1355_LUNG	0	no alteration	no alteration	no alteration	no alteration	no alteration	no alteration	no alteration
ccle_broad_2019	SNU5_STOMACH	SNU5_STOMACH	0	no alteration	no alteration	no alteration	no alteration	no alteration	no alteration	no alteration
ccle_broad_2019	SNU475_LIVER	SNU475_LIVER	0	no alteration	no alteration	no alteration	no alteration	no alteration	no alteration	no alteration
ccle_broad_2019	HEC251_ENDOMETRIUM	HEC251_ENDOMETRIUM	0	no alteration	no alteration	no alteration	no alteration	no alteration	no alteration	no alteration
ccle_broad_2019	HCC95_LUNG	HCC95_LUNG	0	no alteration	no alteration	no alteration	no alteration	no alteration	no alteration	no alteration
ccle_broad_2019	RPMI7951_SKIN	RPMI7951_SKIN	0	no alteration	no alteration	no alteration	no alteration	no alteration	no alteration	no alteration
ccle_broad_2019	COLO783_SKIN	COLO783_SKIN	0	no alteration	no alteration	no alteration	no alteration	no alteration	no alteration	no alteration
ccle_broad_2019	HCC1359_LUNG	HCC1359_LUNG	0	no alteration	no alteration	no alteration	no alteration	no alteration	no alteration	no alteration
ccle_broad_2019	COV362_OVARY	COV362_OVARY	0	no alteration	no alteration	no alteration	no alteration	no alteration	no alteration	no alteration
ccle_broad_2019	COLO792_SKIN	COLO792_SKIN	0	no alteration	no alteration	no alteration	no alteration	no alteration	no alteration	no alteration
ccle_broad_2019	COV434_OVARY	COV434_OVARY	0	no alteration	no alteration	no alteration	no alteration	no alteration	no alteration	no alteration
ccle_broad_2019	WM983B_SKIN	WM983B_SKIN	0	no alteration	no alteration	no alteration	no alteration	no alteration	no alteration	no alteration
ccle_broad_2019	LS513_LARGE_INTESTINE	LS513_LARGE_INTESTINE	0	no alteration	no alteration	no alteration	no alteration	no alteration	no alteration	no alteration
ccle_broad_2019	NCIH2110_LUNG	NCIH2110_LUNG	0	no alteration	no alteration	no alteration	no alteration	no alteration	no alteration	no alteration
ccle_broad_2019	CHAGOK1_LUNG	CHAGOK1_LUNG	0	no alteration	no alteration	no alteration	no alteration	no alteration	no alteration	no alteration
ccle_broad_2019	DMS454_LUNG	DMS454_LUNG	0	no alteration	no alteration	no alteration	no alteration	no alteration	no alteration	no alteration
ccle_broad_2019	CORL47_LUNG	CORL47_LUNG	0	no alteration	no alteration	no alteration	no alteration	no alteration	no alteration	no alteration
ccle_broad_2019	FTC238_THYROID	FTC238_THYROID	0	no alteration	no alteration	no alteration	no alteration	no alteration	no alteration	no alteration
ccle_broad_2019	DMS273_LUNG	DMS273_LUNG	0	no alteration	no alteration	no alteration	no alteration	no alteration	no alteration	no alteration
ccle_broad_2019	FTC133_THYROID	FTC133_THYROID	0	no alteration	no alteration	no alteration	no alteration	no alteration	no alteration	no alteration
ccle_broad_2019	CORL311_LUNG	CORL311_LUNG	0	no alteration	no alteration	no alteration	no alteration	no alteration	no alteration	no alteration
ccle_broad_2019	NCIH2286_LUNG	NCIH2286_LUNG	0	no alteration	no alteration	no alteration	no alteration	no alteration	no alteration	no alteration
ccle_broad_2019	NCIH1339_LUNG	NCIH1339_LUNG	0	no alteration	no alteration	no alteration	no alteration	no alteration	no alteration	no alteration
ccle_broad_2019	WM793_SKIN	WM793_SKIN	0	no alteration	no alteration	no alteration	no alteration	no alteration	no alteration	no alteration
ccle_broad_2019	MDAMB435S_SKIN	MDAMB435S_SKIN	0	no alteration	no alteration	no alteration	no alteration	no alteration	no alteration	no alteration
ccle_broad_2019	WM1799_SKIN	WM1799_SKIN	0	no alteration	no alteration	no alteration	no alteration	no alteration	no alteration	no alteration
ccle_broad_2019	MEWO_SKIN	MEWO_SKIN	0	no alteration	no alteration	no alteration	no alteration	no alteration	no alteration	no alteration
ccle_broad_2019	WM88_SKIN	WM88_SKIN	0	no alteration	no alteration	no alteration	no alteration	no alteration	no alteration	no alteration
ccle_broad_2019	NCIH2081_LUNG	NCIH2081_LUNG	0	no alteration	no alteration	no alteration	no alteration	no alteration	no alteration	no alteration
ccle_broad_2019	NCIH1092_LUNG	NCIH1092_LUNG	0	no alteration	no alteration	no alteration	no alteration	no alteration	no alteration	no alteration
ccle_broad_2019	SW837_LARGE_INTESTINE	SW837_LARGE_INTESTINE	0	no alteration	no alteration	no alteration	no alteration	no alteration	no alteration	no alteration
ccle_broad_2019	JHH6_LIVER	JHH6_LIVER	0	no alteration	no alteration	no alteration	no alteration	no alteration	no alteration	no alteration
ccle_broad_2019	IGR1_SKIN	IGR1_SKIN	0	no alteration	no alteration	no alteration	no alteration	no alteration	no alteration	no alteration
ccle_broad_2019	NCIH1105_LUNG	NCIH1105_LUNG	0	no alteration	no alteration	no alteration	no alteration	no alteration	no alteration	no alteration
ccle_broad_2019	NCIH1436_LUNG	NCIH1436_LUNG	0	no alteration	no alteration	no alteration	no alteration	no alteration	no alteration	no alteration
ccle_broad_2019	NCIH1876_LUNG	NCIH1876_LUNG	0	no alteration	no alteration	no alteration	no alteration	no alteration	no alteration	no alteration
ccle_broad_2019	CORL24_LUNG	CORL24_LUNG	0	no alteration	no alteration	no alteration	no alteration	no alteration	no alteration	no alteration
ccle_broad_2019	COV644_OVARY	COV644_OVARY	0	no alteration	no alteration	no alteration	no alteration	no alteration	no alteration	no alteration
ccle_broad_2019	GP2D_LARGE_INTESTINE	GP2D_LARGE_INTESTINE	0	no alteration	no alteration	no alteration	no alteration	no alteration	no alteration	no alteration
ccle_broad_2019	PECAPJ15_UPPER_AERODIGESTIVE_TRACT	PECAPJ15_UPPER_AERODIGESTIVE_TRACT	0	no alteration	no alteration	no alteration	no alteration	no alteration	no alteration	no alteration
ccle_broad_2019	CORL95_LUNG	CORL95_LUNG	0	no alteration	no alteration	no alteration	no alteration	no alteration	no alteration	no alteration
ccle_broad_2019	PECAPJ49_UPPER_AERODIGESTIVE_TRACT	PECAPJ49_UPPER_AERODIGESTIVE_TRACT	0	no alteration	no alteration	no alteration	no alteration	no alteration	no alteration	no alteration
ccle_broad_2019	RT11284_URINARY_TRACT	RT11284_URINARY_TRACT	0	no alteration	no alteration	no alteration	no alteration	no alteration	no alteration	no alteration
ccle_broad_2019	OV7_OVARY	OV7_OVARY	0	no alteration	no alteration	no alteration	no alteration	no alteration	no alteration	no alteration
ccle_broad_2019	OAW42_OVARY	OAW42_OVARY	0	no alteration	no alteration	no alteration	no alteration	no alteration	no alteration	no alteration
ccle_broad_2019	MDST8_LARGE_INTESTINE	MDST8_LARGE_INTESTINE	0	no alteration	no alteration	no alteration	no alteration	no alteration	no alteration	no alteration
ccle_broad_2019	OAW28_OVARY	OAW28_OVARY	0	no alteration	no alteration	no alteration	no alteration	no alteration	no alteration	no alteration
ccle_broad_2019	SUIT2_PANCREAS	SUIT2_PANCREAS	0	no alteration	no alteration	no alteration	no alteration	no alteration	no alteration	no alteration
ccle_broad_2019	KASUMI1_HAEMATOPOIETIC_AND_LYMPHOID_TISSUE	KASUMI1_HAEMATOPOIETIC_AND_LYMPHOID_TISSUE	0	no alteration	no alteration	no alteration	no alteration	no alteration	no alteration	no alteration
ccle_broad_2019	SUPM2_HAEMATOPOIETIC_AND_LYMPHOID_TISSUE	SUPM2_HAEMATOPOIETIC_AND_LYMPHOID_TISSUE	0	no alteration	no alteration	no alteration	no alteration	no alteration	no alteration	no alteration
ccle_broad_2019	SKHEP1_LIVER	SKHEP1_LIVER	0	no alteration	no alteration	no alteration	no alteration	no alteration	no alteration	no alteration
ccle_broad_2019	OVCAR8_OVARY	OVCAR8_OVARY	0	no alteration	no alteration	no alteration	no alteration	no alteration	no alteration	no alteration
ccle_broad_2019	ISHIKAWAHERAKLIO02ER_ENDOMETRIUM	ISHIKAWAHERAKLIO02ER_ENDOMETRIUM	0	no alteration	no alteration	no alteration	no alteration	no alteration	no alteration	no alteration
ccle_broad_2019	NCIH596_LUNG	NCIH596_LUNG	0	no alteration	no alteration	no alteration	no alteration	no alteration	no alteration	no alteration
ccle_broad_2019	NCIH650_LUNG	NCIH650_LUNG	0	no alteration	no alteration	no alteration	no alteration	no alteration	no alteration	no alteration
ccle_broad_2019	SW1573_LUNG	SW1573_LUNG	0	no alteration	no alteration	no alteration	no alteration	no alteration	no alteration	no alteration
ccle_broad_2019	OVMANA_OVARY	OVMANA_OVARY	0	no alteration	no alteration	no alteration	no alteration	no alteration	no alteration	no alteration
ccle_broad_2019	KARPAS299_HAEMATOPOIETIC_AND_LYMPHOID_TISSUE	KARPAS299_HAEMATOPOIETIC_AND_LYMPHOID_TISSUE	0	no alteration	no alteration	no alteration	no alteration	no alteration	no alteration	no alteration
ccle_broad_2019	YAPC_PANCREAS	YAPC_PANCREAS	0	no alteration	no alteration	no alteration	no alteration	no alteration	no alteration	no alteration
ccle_broad_2019	HT1197_URINARY_TRACT	HT1197_URINARY_TRACT	0	no alteration	no alteration	no alteration	no alteration	no alteration	no alteration	no alteration
ccle_broad_2019	HCC366_LUNG	HCC366_LUNG	0	no alteration	no alteration	no alteration	no alteration	no alteration	no alteration	no alteration
ccle_broad_2019	DKMG_CENTRAL_NERVOUS_SYSTEM	DKMG_CENTRAL_NERVOUS_SYSTEM	0	no alteration	no alteration	no alteration	no alteration	no alteration	no alteration	no alteration
ccle_broad_2019	SNU349_KIDNEY	SNU349_KIDNEY	0	no alteration	no alteration	no alteration	no alteration	no alteration	no alteration	no alteration
ccle_broad_2019	UMUC1_URINARY_TRACT	UMUC1_URINARY_TRACT	0	no alteration	no alteration	no alteration	no alteration	no alteration	no alteration	no alteration
ccle_broad_2019	NCIH292_LUNG	NCIH292_LUNG	0	no alteration	no alteration	no alteration	no alteration	no alteration	no alteration	no alteration
ccle_broad_2019	U118MG_CENTRAL_NERVOUS_SYSTEM	U118MG_CENTRAL_NERVOUS_SYSTEM	0	no alteration	no alteration	no alteration	no alteration	no alteration	no alteration	no alteration
ccle_broad_2019	RH30_SOFT_TISSUE	RH30_SOFT_TISSUE	0	no alteration	no alteration	no alteration	no alteration	no alteration	no alteration	no alteration
ccle_broad_2019	TCCSUP_URINARY_TRACT	TCCSUP_URINARY_TRACT	0	no alteration	no alteration	no alteration	no alteration	no alteration	no alteration	no alteration
ccle_broad_2019	SNU601_STOMACH	SNU601_STOMACH	0	no alteration	no alteration	no alteration	no alteration	no alteration	no alteration	no alteration
ccle_broad_2019	CAL33_UPPER_AERODIGESTIVE_TRACT	CAL33_UPPER_AERODIGESTIVE_TRACT	0	no alteration	no alteration	no alteration	no alteration	no alteration	no alteration	no alteration
ccle_broad_2019	SNU668_STOMACH	SNU668_STOMACH	0	no alteration	no alteration	no alteration	no alteration	no alteration	no alteration	no alteration
ccle_broad_2019	CORL279_LUNG	CORL279_LUNG	0	no alteration	no alteration	no alteration	no alteration	no alteration	no alteration	no alteration
ccle_broad_2019	GB1_CENTRAL_NERVOUS_SYSTEM	GB1_CENTRAL_NERVOUS_SYSTEM	0	no alteration	no alteration	no alteration	no alteration	no alteration	no alteration	no alteration
ccle_broad_2019	KURAMOCHI_OVARY	KURAMOCHI_OVARY	0	no alteration	no alteration	no alteration	no alteration	no alteration	no alteration	no alteration
ccle_broad_2019	COLO684_ENDOMETRIUM	COLO684_ENDOMETRIUM	0	no alteration	no alteration	no alteration	no alteration	no alteration	no alteration	no alteration
ccle_broad_2019	SNU685_ENDOMETRIUM	SNU685_ENDOMETRIUM	0	no alteration	no alteration	no alteration	no alteration	no alteration	no alteration	no alteration
ccle_broad_2019	SNU886_LIVER	SNU886_LIVER	0	no alteration	no alteration	no alteration	no alteration	no alteration	no alteration	no alteration
ccle_broad_2019	NCCSTCK140_STOMACH	NCCSTCK140_STOMACH	0	no alteration	no alteration	no alteration	no alteration	no alteration	no alteration	no alteration
ccle_broad_2019	SNU719_STOMACH	SNU719_STOMACH	0	no alteration	no alteration	no alteration	no alteration	no alteration	no alteration	no alteration
ccle_broad_2019	SNU489_CENTRAL_NERVOUS_SYSTEM	SNU489_CENTRAL_NERVOUS_SYSTEM	0	no alteration	no alteration	no alteration	no alteration	no alteration	no alteration	no alteration
ccle_broad_2019	SNU81_LARGE_INTESTINE	SNU81_LARGE_INTESTINE	0	no alteration	no alteration	no alteration	no alteration	no alteration	no alteration	no alteration
ccle_broad_2019	A2058_SKIN	A2058_SKIN	0	no alteration	no alteration	no alteration	no alteration	no alteration	no alteration	no alteration
ccle_broad_2019	SNU175_LARGE_INTESTINE	SNU175_LARGE_INTESTINE	0	no alteration	no alteration	no alteration	no alteration	no alteration	no alteration	no alteration
ccle_broad_2019	SNU407_LARGE_INTESTINE	SNU407_LARGE_INTESTINE	0	no alteration	no alteration	no alteration	no alteration	no alteration	no alteration	no alteration
ccle_broad_2019	SNU201_CENTRAL_NERVOUS_SYSTEM	SNU201_CENTRAL_NERVOUS_SYSTEM	0	no alteration	no alteration	no alteration	no alteration	no alteration	no alteration	no alteration
ccle_broad_2019	KMS20_HAEMATOPOIETIC_AND_LYMPHOID_TISSUE	KMS20_HAEMATOPOIETIC_AND_LYMPHOID_TISSUE	0	no alteration	no alteration	no alteration	no alteration	no alteration	no alteration	no alteration
ccle_broad_2019	SNU216_STOMACH	SNU216_STOMACH	0	no alteration	no alteration	no alteration	no alteration	no alteration	no alteration	no alteration
ccle_broad_2019	SNU1079_BILIARY_TRACT	SNU1079_BILIARY_TRACT	0	no alteration	no alteration	no alteration	no alteration	no alteration	no alteration	no alteration
ccle_broad_2019	HCC1195_LUNG	HCC1195_LUNG	0	no alteration	no alteration	no alteration	no alteration	no alteration	no alteration	no alteration
ccle_broad_2019	NCIH854_LUNG	NCIH854_LUNG	0	no alteration	no alteration	no alteration	no alteration	no alteration	no alteration	no alteration
ccle_broad_2019	SNU466_CENTRAL_NERVOUS_SYSTEM	SNU466_CENTRAL_NERVOUS_SYSTEM	0	no alteration	no alteration	no alteration	no alteration	no alteration	no alteration	no alteration
ccle_broad_2019	YD38_UPPER_AERODIGESTIVE_TRACT	YD38_UPPER_AERODIGESTIVE_TRACT	0	no alteration	no alteration	no alteration	no alteration	no alteration	no alteration	no alteration
ccle_broad_2019	SNU1105_CENTRAL_NERVOUS_SYSTEM	SNU1105_CENTRAL_NERVOUS_SYSTEM	0	no alteration	no alteration	no alteration	no alteration	no alteration	no alteration	no alteration
ccle_broad_2019	SNU283_LARGE_INTESTINE	SNU283_LARGE_INTESTINE	0	no alteration	no alteration	no alteration	no alteration	no alteration	no alteration	no alteration
ccle_broad_2019	SNU46_UPPER_AERODIGESTIVE_TRACT	SNU46_UPPER_AERODIGESTIVE_TRACT	0	no alteration	no alteration	no alteration	no alteration	no alteration	no alteration	no alteration
ccle_broad_2019	SNU308_BILIARY_TRACT	SNU308_BILIARY_TRACT	0	no alteration	no alteration	no alteration	no alteration	no alteration	no alteration	no alteration
ccle_broad_2019	YD8_UPPER_AERODIGESTIVE_TRACT	YD8_UPPER_AERODIGESTIVE_TRACT	0	no alteration	no alteration	no alteration	no alteration	no alteration	no alteration	no alteration
ccle_broad_2019	SNU478_BILIARY_TRACT	SNU478_BILIARY_TRACT	0	no alteration	no alteration	no alteration	no alteration	no alteration	no alteration	no alteration
ccle_broad_2019	SNU410_PANCREAS	SNU410_PANCREAS	0	no alteration	no alteration	no alteration	no alteration	no alteration	no alteration	no alteration
ccle_broad_2019	SNU899_UPPER_AERODIGESTIVE_TRACT	SNU899_UPPER_AERODIGESTIVE_TRACT	0	no alteration	no alteration	no alteration	no alteration	no alteration	no alteration	no alteration
ccle_broad_2019	SNU503_LARGE_INTESTINE	SNU503_LARGE_INTESTINE	0	no alteration	no alteration	no alteration	no alteration	no alteration	no alteration	no alteration
ccle_broad_2019	SET2_HAEMATOPOIETIC_AND_LYMPHOID_TISSUE	SET2_HAEMATOPOIETIC_AND_LYMPHOID_TISSUE	0	no alteration	no alteration	no alteration	no alteration	no alteration	no alteration	no alteration
ccle_broad_2019	SNU738_CENTRAL_NERVOUS_SYSTEM	SNU738_CENTRAL_NERVOUS_SYSTEM	0	no alteration	no alteration	no alteration	no alteration	no alteration	no alteration	no alteration
ccle_broad_2019	SNU626_CENTRAL_NERVOUS_SYSTEM	SNU626_CENTRAL_NERVOUS_SYSTEM	0	no alteration	no alteration	no alteration	no alteration	no alteration	no alteration	no alteration
ccle_broad_2019	SNU869_BILIARY_TRACT	SNU869_BILIARY_TRACT	0	no alteration	no alteration	no alteration	no alteration	no alteration	no alteration	no alteration
ccle_broad_2019	SNU878_LIVER	SNU878_LIVER	0	no alteration	no alteration	no alteration	no alteration	no alteration	no alteration	no alteration
ccle_broad_2019	SNU840_OVARY	SNU840_OVARY	0	no alteration	no alteration	no alteration	no alteration	no alteration	no alteration	no alteration
ccle_broad_2019	SNU8_OVARY	SNU8_OVARY	0	no alteration	no alteration	no alteration	no alteration	no alteration	no alteration	no alteration
ccle_broad_2019	IGR39_SKIN	IGR39_SKIN	0	no alteration	no alteration	no alteration	no alteration	no alteration	no alteration	no alteration
ccle_broad_2019	DAOY_CENTRAL_NERVOUS_SYSTEM	DAOY_CENTRAL_NERVOUS_SYSTEM	0	no alteration	no alteration	no alteration	no alteration	no alteration	no alteration	no alteration
ccle_broad_2019	HEP3B217_LIVER	HEP3B217_LIVER	0	no alteration	no alteration	no alteration	no alteration	no alteration	no alteration	no alteration
ccle_broad_2019	KYM1_SOFT_TISSUE	KYM1_SOFT_TISSUE	0	no alteration	no alteration	no alteration	no alteration	no alteration	no alteration	no alteration
ccle_broad_2019	LC1F_LUNG	LC1F_LUNG	0	no alteration	no alteration	no alteration	no alteration	no alteration	no alteration	no alteration
ccle_broad_2019	CMK_HAEMATOPOIETIC_AND_LYMPHOID_TISSUE	CMK_HAEMATOPOIETIC_AND_LYMPHOID_TISSUE	0	no alteration	no alteration	no alteration	no alteration	no alteration	no alteration	no alteration
ccle_broad_2019	JMSU1_URINARY_TRACT	JMSU1_URINARY_TRACT	0	no alteration	no alteration	no alteration	no alteration	no alteration	no alteration	no alteration
ccle_broad_2019	IMR32_AUTONOMIC_GANGLIA	IMR32_AUTONOMIC_GANGLIA	0	no alteration	no alteration	no alteration	no alteration	no alteration	no alteration	no alteration
ccle_broad_2019	T3M4_PANCREAS	T3M4_PANCREAS	0	no alteration	no alteration	no alteration	no alteration	no alteration	no alteration	no alteration
ccle_broad_2019	PK45H_PANCREAS	PK45H_PANCREAS	0	no alteration	no alteration	no alteration	no alteration	no alteration	no alteration	no alteration
ccle_broad_2019	HEC59_ENDOMETRIUM	HEC59_ENDOMETRIUM	0	no alteration	no alteration	no alteration	no alteration	no alteration	no alteration	no alteration
ccle_broad_2019	NUGC2_STOMACH	NUGC2_STOMACH	0	no alteration	no alteration	no alteration	no alteration	no alteration	no alteration	no alteration
ccle_broad_2019	PLCPRF5_LIVER	PLCPRF5_LIVER	0	no alteration	no alteration	no alteration	no alteration	no alteration	no alteration	no alteration
ccle_broad_2019	KPNYN_AUTONOMIC_GANGLIA	KPNYN_AUTONOMIC_GANGLIA	0	no alteration	no alteration	no alteration	no alteration	no alteration	no alteration	no alteration
ccle_broad_2019	CCFSTTG1_CENTRAL_NERVOUS_SYSTEM	CCFSTTG1_CENTRAL_NERVOUS_SYSTEM	0	no alteration	no alteration	no alteration	no alteration	no alteration	no alteration	no alteration
ccle_broad_2019	NCIH929_HAEMATOPOIETIC_AND_LYMPHOID_TISSUE	NCIH929_HAEMATOPOIETIC_AND_LYMPHOID_TISSUE	0	no alteration	no alteration	no alteration	no alteration	no alteration	no alteration	no alteration
ccle_broad_2019	KMRC3_KIDNEY	KMRC3_KIDNEY	0	no alteration	no alteration	no alteration	no alteration	no alteration	no alteration	no alteration
ccle_broad_2019	DMS153_LUNG	DMS153_LUNG	0	no alteration	no alteration	no alteration	no alteration	no alteration	no alteration	no alteration
ccle_broad_2019	NCIH1048_LUNG	NCIH1048_LUNG	0	no alteration	no alteration	no alteration	no alteration	no alteration	no alteration	no alteration
ccle_broad_2019	D341MED_CENTRAL_NERVOUS_SYSTEM	D341MED_CENTRAL_NERVOUS_SYSTEM	0	no alteration	no alteration	no alteration	no alteration	no alteration	no alteration	no alteration
ccle_broad_2019	NCIH660_PROSTATE	NCIH660_PROSTATE	0	no alteration	no alteration	no alteration	no alteration	no alteration	no alteration	no alteration
ccle_broad_2019	NCIH1618_LUNG	NCIH1618_LUNG	0	no alteration	no alteration	no alteration	no alteration	no alteration	no alteration	no alteration
ccle_broad_2019	PEER_HAEMATOPOIETIC_AND_LYMPHOID_TISSUE	PEER_HAEMATOPOIETIC_AND_LYMPHOID_TISSUE	0	no alteration	no alteration	no alteration	no alteration	no alteration	no alteration	no alteration
ccle_broad_2019	SKM1_HAEMATOPOIETIC_AND_LYMPHOID_TISSUE	SKM1_HAEMATOPOIETIC_AND_LYMPHOID_TISSUE	0	no alteration	no alteration	no alteration	no alteration	no alteration	no alteration	no alteration
ccle_broad_2019	HT144_SKIN	HT144_SKIN	0	no alteration	no alteration	no alteration	no alteration	no alteration	no alteration	no alteration
ccle_broad_2019	SKMEL31_SKIN	SKMEL31_SKIN	0	no alteration	no alteration	no alteration	no alteration	no alteration	no alteration	no alteration
ccle_broad_2019	HS939T_SKIN	HS939T_SKIN	0	no alteration	no alteration	no alteration	no alteration	no alteration	no alteration	no alteration
ccle_broad_2019	OCILY3_HAEMATOPOIETIC_AND_LYMPHOID_TISSUE	OCILY3_HAEMATOPOIETIC_AND_LYMPHOID_TISSUE	0	no alteration	no alteration	no alteration	no alteration	no alteration	no alteration	no alteration
ccle_broad_2019	NCIH69_LUNG	NCIH69_LUNG	0	no alteration	no alteration	no alteration	no alteration	no alteration	no alteration	no alteration
ccle_broad_2019	DV90_LUNG	DV90_LUNG	0	no alteration	no alteration	no alteration	no alteration	no alteration	no alteration	no alteration
ccle_broad_2019	ZR751_BREAST	ZR751_BREAST	0	no alteration	no alteration	no alteration	no alteration	no alteration	no alteration	no alteration
ccle_broad_2019	KG1_HAEMATOPOIETIC_AND_LYMPHOID_TISSUE	KG1_HAEMATOPOIETIC_AND_LYMPHOID_TISSUE	0	no alteration	no alteration	no alteration	no alteration	no alteration	no alteration	no alteration
ccle_broad_2019	SKNBE2_AUTONOMIC_GANGLIA	SKNBE2_AUTONOMIC_GANGLIA	0	no alteration	no alteration	no alteration	no alteration	no alteration	no alteration	no alteration
ccle_broad_2019	HCC70_BREAST	HCC70_BREAST	0	no alteration	no alteration	no alteration	no alteration	no alteration	no alteration	no alteration
ccle_broad_2019	NCIH2452_PLEURA	NCIH2452_PLEURA	0	no alteration	no alteration	no alteration	no alteration	no alteration	no alteration	no alteration
ccle_broad_2019	SNU1_STOMACH	SNU1_STOMACH	0	no alteration	no alteration	no alteration	no alteration	no alteration	no alteration	no alteration
ccle_broad_2019	LOUCY_HAEMATOPOIETIC_AND_LYMPHOID_TISSUE	LOUCY_HAEMATOPOIETIC_AND_LYMPHOID_TISSUE	0	no alteration	no alteration	no alteration	no alteration	no alteration	no alteration	no alteration
ccle_broad_2019	HCC56_LARGE_INTESTINE	HCC56_LARGE_INTESTINE	0	no alteration	no alteration	no alteration	no alteration	no alteration	no alteration	no alteration
ccle_broad_2019	NCIH1648_LUNG	NCIH1648_LUNG	0	no alteration	no alteration	no alteration	no alteration	no alteration	no alteration	no alteration
ccle_broad_2019	MPP89_PLEURA	MPP89_PLEURA	0	no alteration	no alteration	no alteration	no alteration	no alteration	no alteration	no alteration
ccle_broad_2019	MG63_BONE	MG63_BONE	0	no alteration	no alteration	no alteration	no alteration	no alteration	no alteration	no alteration
ccle_broad_2019	PK1_PANCREAS	PK1_PANCREAS	0	no alteration	no alteration	no alteration	no alteration	no alteration	no alteration	no alteration
ccle_broad_2019	NCIH23_LUNG	NCIH23_LUNG	0	no alteration	no alteration	no alteration	no alteration	no alteration	no alteration	no alteration
ccle_broad_2019	TE617T_SOFT_TISSUE	TE617T_SOFT_TISSUE	0	no alteration	no alteration	no alteration	no alteration	no alteration	no alteration	no alteration
ccle_broad_2019	SW1088_CENTRAL_NERVOUS_SYSTEM	SW1088_CENTRAL_NERVOUS_SYSTEM	0	no alteration	no alteration	no alteration	no alteration	no alteration	no alteration	no alteration
ccle_broad_2019	ISTMES2_PLEURA	ISTMES2_PLEURA	0	no alteration	no alteration	no alteration	no alteration	no alteration	no alteration	no alteration
ccle_broad_2019	NCIH1373_LUNG	NCIH1373_LUNG	0	no alteration	no alteration	no alteration	no alteration	no alteration	no alteration	no alteration
ccle_broad_2019	NCIH1930_LUNG	NCIH1930_LUNG	0	no alteration	no alteration	no alteration	no alteration	no alteration	no alteration	no alteration
ccle_broad_2019	NCIH1623_LUNG	NCIH1623_LUNG	0	no alteration	no alteration	no alteration	no alteration	no alteration	no alteration	no alteration
ccle_broad_2019	NCIH1838_LUNG	NCIH1838_LUNG	0	no alteration	no alteration	no alteration	no alteration	no alteration	no alteration	no alteration
ccle_broad_2019	NCIH1836_LUNG	NCIH1836_LUNG	0	no alteration	no alteration	no alteration	no alteration	no alteration	no alteration	no alteration
ccle_broad_2019	PANC0504_PANCREAS	PANC0504_PANCREAS	0	no alteration	no alteration	no alteration	no alteration	no alteration	no alteration	no alteration
ccle_broad_2019	BL70_HAEMATOPOIETIC_AND_LYMPHOID_TISSUE	BL70_HAEMATOPOIETIC_AND_LYMPHOID_TISSUE	0	no alteration	no alteration	no alteration	no alteration	no alteration	no alteration	no alteration
ccle_broad_2019	CI1_HAEMATOPOIETIC_AND_LYMPHOID_TISSUE	CI1_HAEMATOPOIETIC_AND_LYMPHOID_TISSUE	0	no alteration	no alteration	no alteration	no alteration	no alteration	no alteration	no alteration
ccle_broad_2019	G292CLONEA141B1_BONE	G292CLONEA141B1_BONE	0	no alteration	no alteration	no alteration	no alteration	no alteration	no alteration	no alteration
ccle_broad_2019	RCM1_LARGE_INTESTINE	RCM1_LARGE_INTESTINE	0	no alteration	no alteration	no alteration	no alteration	no alteration	no alteration	no alteration
ccle_broad_2019	A101D_SKIN	A101D_SKIN	0	no alteration	no alteration	no alteration	no alteration	no alteration	no alteration	no alteration
ccle_broad_2019	NCIH1755_LUNG	NCIH1755_LUNG	0	no alteration	no alteration	no alteration	no alteration	no alteration	no alteration	no alteration
ccle_broad_2019	RERFLCKJ_LUNG	RERFLCKJ_LUNG	0	no alteration	no alteration	no alteration	no alteration	no alteration	no alteration	no alteration
ccle_broad_2019	NCIH1693_LUNG	NCIH1693_LUNG	0	no alteration	no alteration	no alteration	no alteration	no alteration	no alteration	no alteration
ccle_broad_2019	SW780_URINARY_TRACT	SW780_URINARY_TRACT	0	no alteration	no alteration	no alteration	no alteration	no alteration	no alteration	no alteration
ccle_broad_2019	HS683_CENTRAL_NERVOUS_SYSTEM	HS683_CENTRAL_NERVOUS_SYSTEM	0	no alteration	no alteration	no alteration	no alteration	no alteration	no alteration	no alteration
ccle_broad_2019	RKO_LARGE_INTESTINE	RKO_LARGE_INTESTINE	0	no alteration	no alteration	no alteration	no alteration	no alteration	no alteration	no alteration
ccle_broad_2019	HS729_SOFT_TISSUE	HS729_SOFT_TISSUE	0	no alteration	no alteration	no alteration	no alteration	no alteration	no alteration	no alteration
ccle_broad_2019	JHOS2_OVARY	JHOS2_OVARY	0	no alteration	no alteration	no alteration	no alteration	no alteration	no alteration	no alteration
ccle_broad_2019	MCF7_BREAST	MCF7_BREAST	0	no alteration	no alteration	no alteration	no alteration	no alteration	no alteration	no alteration
ccle_broad_2019	U937_HAEMATOPOIETIC_AND_LYMPHOID_TISSUE	U937_HAEMATOPOIETIC_AND_LYMPHOID_TISSUE	0	no alteration	no alteration	no alteration	no alteration	no alteration	no alteration	no alteration
ccle_broad_2019	SKLMS1_SOFT_TISSUE	SKLMS1_SOFT_TISSUE	0	no alteration	no alteration	no alteration	no alteration	no alteration	no alteration	no alteration
ccle_broad_2019	HUTU80_SMALL_INTESTINE	HUTU80_SMALL_INTESTINE	0	no alteration	no alteration	no alteration	no alteration	no alteration	no alteration	no alteration
ccle_broad_2019	HCC202_BREAST	HCC202_BREAST	0	no alteration	no alteration	no alteration	no alteration	no alteration	no alteration	no alteration
ccle_broad_2019	MEG01_HAEMATOPOIETIC_AND_LYMPHOID_TISSUE	MEG01_HAEMATOPOIETIC_AND_LYMPHOID_TISSUE	0	no alteration	no alteration	no alteration	no alteration	no alteration	no alteration	no alteration
ccle_broad_2019	ONS76_CENTRAL_NERVOUS_SYSTEM	ONS76_CENTRAL_NERVOUS_SYSTEM	0	no alteration	no alteration	no alteration	no alteration	no alteration	no alteration	no alteration
ccle_broad_2019	SNUC1_LARGE_INTESTINE	SNUC1_LARGE_INTESTINE	0	no alteration	no alteration	no alteration	no alteration	no alteration	no alteration	no alteration
ccle_broad_2019	SKNDZ_AUTONOMIC_GANGLIA	SKNDZ_AUTONOMIC_GANGLIA	0	no alteration	no alteration	no alteration	no alteration	no alteration	no alteration	no alteration
ccle_broad_2019	DMS114_LUNG	DMS114_LUNG	0	no alteration	no alteration	no alteration	no alteration	no alteration	no alteration	no alteration
ccle_broad_2019	TT_OESOPHAGUS	TT_OESOPHAGUS	0	no alteration	no alteration	no alteration	no alteration	no alteration	no alteration	no alteration
ccle_broad_2019	OC314_OVARY	OC314_OVARY	0	no alteration	no alteration	no alteration	no alteration	no alteration	no alteration	no alteration
ccle_broad_2019	SW1353_BONE	SW1353_BONE	0	no alteration	no alteration	no alteration	no alteration	no alteration	no alteration	no alteration
ccle_broad_2019	MDAMB157_BREAST	MDAMB157_BREAST	0	no alteration	no alteration	no alteration	no alteration	no alteration	no alteration	no alteration
ccle_broad_2019	LN18_CENTRAL_NERVOUS_SYSTEM	LN18_CENTRAL_NERVOUS_SYSTEM	0	no alteration	no alteration	no alteration	no alteration	no alteration	no alteration	no alteration
ccle_broad_2019	CAOV3_OVARY	CAOV3_OVARY	0	no alteration	no alteration	no alteration	no alteration	no alteration	no alteration	no alteration
ccle_broad_2019	HEPG2_LIVER	HEPG2_LIVER	0	no alteration	no alteration	no alteration	no alteration	no alteration	no alteration	no alteration
ccle_broad_2019	NCIH524_LUNG	NCIH524_LUNG	0	no alteration	no alteration	no alteration	no alteration	no alteration	no alteration	no alteration
ccle_broad_2019	NCIH209_LUNG	NCIH209_LUNG	0	no alteration	no alteration	no alteration	no alteration	no alteration	no alteration	no alteration
ccle_broad_2019	MIAPACA2_PANCREAS	MIAPACA2_PANCREAS	0	no alteration	no alteration	no alteration	no alteration	no alteration	no alteration	no alteration
ccle_broad_2019	MCAS_OVARY	MCAS_OVARY	0	no alteration	no alteration	no alteration	no alteration	no alteration	no alteration	no alteration
ccle_broad_2019	SBC5_LUNG	SBC5_LUNG	0	no alteration	no alteration	no alteration	no alteration	no alteration	no alteration	no alteration
ccle_broad_2019	COLO829_SKIN	COLO829_SKIN	0	no alteration	no alteration	no alteration	no alteration	no alteration	no alteration	no alteration
ccle_broad_2019	VCAP_PROSTATE	VCAP_PROSTATE	0	no alteration	no alteration	no alteration	no alteration	no alteration	no alteration	no alteration
ccle_broad_2019	IPC298_SKIN	IPC298_SKIN	0	no alteration	no alteration	no alteration	no alteration	no alteration	no alteration	no alteration
ccle_broad_2019	CAPAN2_PANCREAS	CAPAN2_PANCREAS	0	no alteration	no alteration	no alteration	no alteration	no alteration	no alteration	no alteration
ccle_broad_2019	EFM192A_BREAST	EFM192A_BREAST	0	no alteration	no alteration	no alteration	no alteration	no alteration	no alteration	no alteration
ccle_broad_2019	HS766T_PANCREAS	HS766T_PANCREAS	0	no alteration	no alteration	no alteration	no alteration	no alteration	no alteration	no alteration
ccle_broad_2019	EFO27_OVARY	EFO27_OVARY	0	no alteration	no alteration	no alteration	no alteration	no alteration	no alteration	no alteration
ccle_broad_2019	A2780_OVARY	A2780_OVARY	0	no alteration	no alteration	no alteration	no alteration	no alteration	no alteration	no alteration
ccle_broad_2019	NCIH196_LUNG	NCIH196_LUNG	0	no alteration	no alteration	no alteration	no alteration	no alteration	no alteration	no alteration
ccle_broad_2019	IGROV1_OVARY	IGROV1_OVARY	0	no alteration	no alteration	no alteration	no alteration	no alteration	no alteration	no alteration
ccle_broad_2019	NCIH889_LUNG	NCIH889_LUNG	0	no alteration	no alteration	no alteration	no alteration	no alteration	no alteration	no alteration
ccle_broad_2019	NCIH211_LUNG	NCIH211_LUNG	0	no alteration	no alteration	no alteration	no alteration	no alteration	no alteration	no alteration
ccle_broad_2019	MDAPCA2B_PROSTATE	MDAPCA2B_PROSTATE	0	no alteration	no alteration	no alteration	no alteration	no alteration	no alteration	no alteration
ccle_broad_2019	SKMEL24_SKIN	SKMEL24_SKIN	0	no alteration	no alteration	no alteration	no alteration	no alteration	no alteration	no alteration
ccle_broad_2019	HT1376_URINARY_TRACT	HT1376_URINARY_TRACT	0	no alteration	no alteration	no alteration	no alteration	no alteration	no alteration	no alteration
ccle_broad_2019	NCIH2171_LUNG	NCIH2171_LUNG	0	no alteration	no alteration	no alteration	no alteration	no alteration	no alteration	no alteration
ccle_broad_2019	PANC1005_PANCREAS	PANC1005_PANCREAS	0	no alteration	no alteration	no alteration	no alteration	no alteration	no alteration	no alteration
ccle_broad_2019	HS695T_SKIN	HS695T_SKIN	0	no alteration	no alteration	no alteration	no alteration	no alteration	no alteration	no alteration
ccle_broad_2019	LK2_LUNG	LK2_LUNG	0	no alteration	no alteration	no alteration	no alteration	no alteration	no alteration	no alteration
ccle_broad_2019	TOV21G_OVARY	TOV21G_OVARY	0	no alteration	no alteration	no alteration	no alteration	no alteration	no alteration	no alteration
ccle_broad_2019	SKMEL3_SKIN	SKMEL3_SKIN	0	no alteration	no alteration	no alteration	no alteration	no alteration	no alteration	no alteration
ccle_broad_2019	ASPC1_PANCREAS	ASPC1_PANCREAS	0	no alteration	no alteration	no alteration	no alteration	no alteration	no alteration	no alteration
ccle_broad_2019	OVSAHO_OVARY	OVSAHO_OVARY	0	no alteration	no alteration	no alteration	no alteration	no alteration	no alteration	no alteration
ccle_broad_2019	NCIH441_LUNG	NCIH441_LUNG	0	no alteration	no alteration	no alteration	no alteration	no alteration	no alteration	no alteration
ccle_broad_2019	RERFLCSQ1_LUNG	RERFLCSQ1_LUNG	0	no alteration	no alteration	no alteration	no alteration	no alteration	no alteration	no alteration
ccle_broad_2019	NCIH2030_LUNG	NCIH2030_LUNG	0	no alteration	no alteration	no alteration	no alteration	no alteration	no alteration	no alteration
ccle_broad_2019	HMCB_SKIN	HMCB_SKIN	0	no alteration	no alteration	no alteration	no alteration	no alteration	no alteration	no alteration
ccle_broad_2019	FUOV1_OVARY	FUOV1_OVARY	0	no alteration	no alteration	no alteration	no alteration	no alteration	no alteration	no alteration
ccle_broad_2019	MALME3M_SKIN	MALME3M_SKIN	0	no alteration	no alteration	no alteration	no alteration	no alteration	no alteration	no alteration
ccle_broad_2019	KMS12BM_HAEMATOPOIETIC_AND_LYMPHOID_TISSUE	KMS12BM_HAEMATOPOIETIC_AND_LYMPHOID_TISSUE	0	no alteration	no alteration	no alteration	no alteration	no alteration	no alteration	no alteration
ccle_broad_2019	T98G_CENTRAL_NERVOUS_SYSTEM	T98G_CENTRAL_NERVOUS_SYSTEM	0	no alteration	no alteration	no alteration	no alteration	no alteration	no alteration	no alteration
ccle_broad_2019	DBTRG05MG_CENTRAL_NERVOUS_SYSTEM	DBTRG05MG_CENTRAL_NERVOUS_SYSTEM	0	no alteration	no alteration	no alteration	no alteration	no alteration	no alteration	no alteration
ccle_broad_2019	HEYA8_OVARY	HEYA8_OVARY	0	no alteration	no alteration	no alteration	no alteration	no alteration	no alteration	no alteration
ccle_broad_2019	NCIH2122_LUNG	NCIH2122_LUNG	0	no alteration	no alteration	no alteration	no alteration	no alteration	no alteration	no alteration
ccle_broad_2019	MELJUSO_SKIN	MELJUSO_SKIN	0	no alteration	no alteration	no alteration	no alteration	no alteration	no alteration	no alteration
ccle_broad_2019	SW620_LARGE_INTESTINE	SW620_LARGE_INTESTINE	0	no alteration	no alteration	no alteration	no alteration	no alteration	no alteration	no alteration
ccle_broad_2019	HCT116_LARGE_INTESTINE	HCT116_LARGE_INTESTINE	0	no alteration	no alteration	no alteration	no alteration	no alteration	no alteration	no alteration
ccle_broad_2019	DU145_PROSTATE	DU145_PROSTATE	0	no alteration	no alteration	no alteration	no alteration	no alteration	no alteration	no alteration
ccle_broad_2019	L33_PANCREAS	L33_PANCREAS	0	no alteration	no alteration	no alteration	no alteration	no alteration	no alteration	no alteration
ccle_broad_2019	A549_LUNG	A549_LUNG	0	no alteration	no alteration	no alteration	no alteration	no alteration	no alteration	no alteration
ccle_broad_2019	NCIH1975_LUNG	NCIH1975_LUNG	0	no alteration	no alteration	no alteration	no alteration	no alteration	no alteration	no alteration
ccle_broad_2019	COLO679_SKIN	COLO679_SKIN	0	no alteration	no alteration	no alteration	no alteration	no alteration	no alteration	no alteration
ccle_broad_2019	KP2_PANCREAS	KP2_PANCREAS	0	no alteration	no alteration	no alteration	no alteration	no alteration	no alteration	no alteration
ccle_broad_2019	HUH1_LIVER	HUH1_LIVER	0	no alteration	no alteration	no alteration	no alteration	no alteration	no alteration	no alteration
ccle_broad_2019	MDAMB453_BREAST	MDAMB453_BREAST	0	no alteration	no alteration	no alteration	no alteration	no alteration	no alteration	no alteration
ccle_broad_2019	PANC0403_PANCREAS	PANC0403_PANCREAS	0	no alteration	no alteration	no alteration	no alteration	no alteration	no alteration	no alteration
ccle_broad_2019	TYKNU_OVARY	TYKNU_OVARY	0	no alteration	no alteration	no alteration	no alteration	no alteration	no alteration	no alteration
ccle_broad_2019	OVISE_OVARY	OVISE_OVARY	0	no alteration	no alteration	no alteration	no alteration	no alteration	no alteration	no alteration
ccle_broad_2019	EFM19_BREAST	EFM19_BREAST	0	no alteration	no alteration	no alteration	no alteration	no alteration	no alteration	no alteration
ccle_broad_2019	MELHO_SKIN	MELHO_SKIN	0	no alteration	no alteration	no alteration	no alteration	no alteration	no alteration	no alteration
ccle_broad_2019	RL_HAEMATOPOIETIC_AND_LYMPHOID_TISSUE	RL_HAEMATOPOIETIC_AND_LYMPHOID_TISSUE	0	no alteration	no alteration	no alteration	no alteration	no alteration	no alteration	no alteration
ccle_broad_2019	G361_SKIN	G361_SKIN	0	no alteration	no alteration	no alteration	no alteration	no alteration	no alteration	no alteration
ccle_broad_2019	NCIH647_LUNG	NCIH647_LUNG	0	no alteration	no alteration	no alteration	no alteration	no alteration	no alteration	no alteration
ccle_broad_2019	GMS10_CENTRAL_NERVOUS_SYSTEM	GMS10_CENTRAL_NERVOUS_SYSTEM	0	no alteration	no alteration	no alteration	no alteration	no alteration	no alteration	no alteration
ccle_broad_2019	SEM_HAEMATOPOIETIC_AND_LYMPHOID_TISSUE	SEM_HAEMATOPOIETIC_AND_LYMPHOID_TISSUE	0	no alteration	no alteration	no alteration	no alteration	no alteration	no alteration	no alteration
ccle_broad_2019	HCC44_LUNG	HCC44_LUNG	0	no alteration	no alteration	no alteration	no alteration	no alteration	no alteration	no alteration
ccle_broad_2019	KYSE70_OESOPHAGUS	KYSE70_OESOPHAGUS	0	no alteration	no alteration	no alteration	no alteration	no alteration	no alteration	no alteration
ccle_broad_2019	GAMG_CENTRAL_NERVOUS_SYSTEM	GAMG_CENTRAL_NERVOUS_SYSTEM	0	no alteration	no alteration	no alteration	no alteration	no alteration	no alteration	no alteration
ccle_broad_2019	NCIH522_LUNG	NCIH522_LUNG	0	no alteration	no alteration	no alteration	no alteration	no alteration	no alteration	no alteration
ccle_broad_2019	EN_ENDOMETRIUM	EN_ENDOMETRIUM	0	no alteration	no alteration	no alteration	no alteration	no alteration	no alteration	no alteration
ccle_broad_2019	PK59_PANCREAS	PK59_PANCREAS	0	no alteration	no alteration	no alteration	no alteration	no alteration	no alteration	no alteration
ccle_broad_2019	HDMYZ_HAEMATOPOIETIC_AND_LYMPHOID_TISSUE	HDMYZ_HAEMATOPOIETIC_AND_LYMPHOID_TISSUE	0	no alteration	no alteration	no alteration	no alteration	no alteration	no alteration	no alteration
ccle_broad_2019	NCIH661_LUNG	NCIH661_LUNG	0	no alteration	no alteration	no alteration	no alteration	no alteration	no alteration	no alteration
ccle_broad_2019	LNCAPCLONEFGC_PROSTATE	LNCAPCLONEFGC_PROSTATE	0	no alteration	no alteration	no alteration	no alteration	no alteration	no alteration	no alteration
ccle_broad_2019	LS411N_LARGE_INTESTINE	LS411N_LARGE_INTESTINE	0	no alteration	no alteration	no alteration	no alteration	no alteration	no alteration	no alteration
ccle_broad_2019	HCC78_LUNG	HCC78_LUNG	0	no alteration	no alteration	no alteration	no alteration	no alteration	no alteration	no alteration
ccle_broad_2019	YKG1_CENTRAL_NERVOUS_SYSTEM	YKG1_CENTRAL_NERVOUS_SYSTEM	0	no alteration	no alteration	no alteration	no alteration	no alteration	no alteration	no alteration
ccle_broad_2019	ESS1_ENDOMETRIUM	ESS1_ENDOMETRIUM	0	no alteration	no alteration	no alteration	no alteration	no alteration	no alteration	no alteration
ccle_broad_2019	U251MG_CENTRAL_NERVOUS_SYSTEM	U251MG_CENTRAL_NERVOUS_SYSTEM	0	no alteration	no alteration	no alteration	no alteration	no alteration	no alteration	no alteration
ccle_broad_2019	TE11_OESOPHAGUS	TE11_OESOPHAGUS	0	no alteration	no alteration	no alteration	no alteration	no alteration	no alteration	no alteration
ccle_broad_2019	KS1_CENTRAL_NERVOUS_SYSTEM	KS1_CENTRAL_NERVOUS_SYSTEM	0	no alteration	no alteration	no alteration	no alteration	no alteration	no alteration	no alteration
ccle_broad_2019	HEC1A_ENDOMETRIUM	HEC1A_ENDOMETRIUM	0	no alteration	no alteration	no alteration	no alteration	no alteration	no alteration	no alteration
ccle_broad_2019	TE1_OESOPHAGUS	TE1_OESOPHAGUS	0	no alteration	no alteration	no alteration	no alteration	no alteration	no alteration	no alteration
ccle_broad_2019	JHUEM2_ENDOMETRIUM	JHUEM2_ENDOMETRIUM	0	no alteration	no alteration	no alteration	no alteration	no alteration	no alteration	no alteration
ccle_broad_2019	KELLY_AUTONOMIC_GANGLIA	KELLY_AUTONOMIC_GANGLIA	0	no alteration	no alteration	no alteration	no alteration	no alteration	no alteration	no alteration
ccle_broad_2019	NCIH1155_LUNG	NCIH1155_LUNG	0	no alteration	no alteration	no alteration	no alteration	no alteration	no alteration	no alteration
ccle_broad_2019	TE15_OESOPHAGUS	TE15_OESOPHAGUS	0	no alteration	no alteration	no alteration	no alteration	no alteration	no alteration	no alteration
ccle_broad_2019	ABC1_LUNG	ABC1_LUNG	0	no alteration	no alteration	no alteration	no alteration	no alteration	no alteration	no alteration
ccle_broad_2019	NCIH1703_LUNG	NCIH1703_LUNG	0	no alteration	no alteration	no alteration	no alteration	no alteration	no alteration	no alteration
ccle_broad_2019	AGS_STOMACH	AGS_STOMACH	0	no alteration	no alteration	no alteration	no alteration	no alteration	no alteration	no alteration
ccle_broad_2019	QGP1_PANCREAS	QGP1_PANCREAS	0	no alteration	no alteration	no alteration	no alteration	no alteration	no alteration	no alteration
ccle_broad_2019	DETROIT562_UPPER_AERODIGESTIVE_TRACT	DETROIT562_UPPER_AERODIGESTIVE_TRACT	0	no alteration	no alteration	no alteration	no alteration	no alteration	no alteration	no alteration
ccle_broad_2019	BT474_BREAST	BT474_BREAST	0	no alteration	no alteration	no alteration	no alteration	no alteration	no alteration	no alteration
ccle_broad_2019	ACHN_KIDNEY	ACHN_KIDNEY	0	no alteration	no alteration	no alteration	no alteration	no alteration	no alteration	no alteration
ccle_broad_2019	LOVO_LARGE_INTESTINE	LOVO_LARGE_INTESTINE	0	no alteration	no alteration	no alteration	no alteration	no alteration	no alteration	no alteration
ccle_broad_2019	NCIH1581_LUNG	NCIH1581_LUNG	0	no alteration	no alteration	no alteration	no alteration	no alteration	no alteration	no alteration
ccle_broad_2019	SCABER_URINARY_TRACT	SCABER_URINARY_TRACT	0	no alteration	no alteration	no alteration	no alteration	no alteration	no alteration	no alteration
ccle_broad_2019	SKMEL30_SKIN	SKMEL30_SKIN	0	no alteration	no alteration	no alteration	no alteration	no alteration	no alteration	no alteration
ccle_broad_2019	OVKATE_OVARY	OVKATE_OVARY	0	no alteration	no alteration	no alteration	no alteration	no alteration	no alteration	no alteration
ccle_broad_2019	C32_SKIN	C32_SKIN	0	no alteration	no alteration	no alteration	no alteration	no alteration	no alteration	no alteration
ccle_broad_2019	PANC0327_PANCREAS	PANC0327_PANCREAS	0	no alteration	no alteration	no alteration	no alteration	no alteration	no alteration	no alteration
ccle_broad_2019	RPMI8226_HAEMATOPOIETIC_AND_LYMPHOID_TISSUE	RPMI8226_HAEMATOPOIETIC_AND_LYMPHOID_TISSUE	0	no alteration	no alteration	no alteration	no alteration	no alteration	no alteration	no alteration
ccle_broad_2019	ES2_OVARY	ES2_OVARY	0	no alteration	no alteration	no alteration	no alteration	no alteration	no alteration	no alteration
ccle_broad_2019	LS1034_LARGE_INTESTINE	LS1034_LARGE_INTESTINE	0	no alteration	no alteration	no alteration	no alteration	no alteration	no alteration	no alteration
ccle_broad_2019	G402_SOFT_TISSUE	G402_SOFT_TISSUE	0	no alteration	no alteration	no alteration	no alteration	no alteration	no alteration	no alteration
ccle_broad_2019	NCIH146_LUNG	NCIH146_LUNG	0	no alteration	no alteration	no alteration	no alteration	no alteration	no alteration	no alteration
ccle_broad_2019	SW48_LARGE_INTESTINE	SW48_LARGE_INTESTINE	0	no alteration	no alteration	no alteration	no alteration	no alteration	no alteration	no alteration
ccle_broad_2019	CHP212_AUTONOMIC_GANGLIA	CHP212_AUTONOMIC_GANGLIA	0	no alteration	no alteration	no alteration	no alteration	no alteration	no alteration	no alteration
ccle_broad_2019	LS180_LARGE_INTESTINE	LS180_LARGE_INTESTINE	0	no alteration	no alteration	no alteration	no alteration	no alteration	no alteration	no alteration
ccle_broad_2019	SW403_LARGE_INTESTINE	SW403_LARGE_INTESTINE	0	no alteration	no alteration	no alteration	no alteration	no alteration	no alteration	no alteration
ccle_broad_2019	NCIH747_LARGE_INTESTINE	NCIH747_LARGE_INTESTINE	0	no alteration	no alteration	no alteration	no alteration	no alteration	no alteration	no alteration
ccle_broad_2019	RT4_URINARY_TRACT	RT4_URINARY_TRACT	0	no alteration	no alteration	no alteration	no alteration	no alteration	no alteration	no alteration
ccle_broad_2019	KATOIII_STOMACH	KATOIII_STOMACH	0	no alteration	no alteration	no alteration	no alteration	no alteration	no alteration	no alteration
ccle_broad_2019	BDCM_HAEMATOPOIETIC_AND_LYMPHOID_TISSUE	BDCM_HAEMATOPOIETIC_AND_LYMPHOID_TISSUE	0	no alteration	no alteration	no alteration	no alteration	no alteration	no alteration	no alteration
ccle_broad_2019	SW1417_LARGE_INTESTINE	SW1417_LARGE_INTESTINE	0	no alteration	no alteration	no alteration	no alteration	no alteration	no alteration	no alteration
ccle_broad_2019	SW948_LARGE_INTESTINE	SW948_LARGE_INTESTINE	0	no alteration	no alteration	no alteration	no alteration	no alteration	no alteration	no alteration
ccle_broad_2019	MDAMB415_BREAST	MDAMB415_BREAST	0	no alteration	no alteration	no alteration	no alteration	no alteration	no alteration	no alteration
ccle_broad_2019	NCIH2106_LUNG	NCIH2106_LUNG	0	no alteration	no alteration	no alteration	no alteration	no alteration	no alteration	no alteration
ccle_broad_2019	SW579_THYROID	SW579_THYROID	0	no alteration	no alteration	no alteration	no alteration	no alteration	no alteration	no alteration
ccle_broad_2019	MDAMB468_BREAST	MDAMB468_BREAST	0	no alteration	no alteration	no alteration	no alteration	no alteration	no alteration	no alteration
ccle_broad_2019	NCIH526_LUNG	NCIH526_LUNG	0	no alteration	no alteration	no alteration	no alteration	no alteration	no alteration	no alteration
ccle_broad_2019	BT549_BREAST	BT549_BREAST	0	no alteration	no alteration	no alteration	no alteration	no alteration	no alteration	no alteration
ccle_broad_2019	NCIH2196_LUNG	NCIH2196_LUNG	0	no alteration	no alteration	no alteration	no alteration	no alteration	no alteration	no alteration
ccle_broad_2019	CAL851_BREAST	CAL851_BREAST	0	no alteration	no alteration	no alteration	no alteration	no alteration	no alteration	no alteration
ccle_broad_2019	EFO21_OVARY	EFO21_OVARY	0	no alteration	no alteration	no alteration	no alteration	no alteration	no alteration	no alteration
ccle_broad_2019	A375_SKIN	A375_SKIN	0	no alteration	no alteration	no alteration	no alteration	no alteration	no alteration	no alteration
ccle_broad_2019	HT29_LARGE_INTESTINE	HT29_LARGE_INTESTINE	0	no alteration	no alteration	no alteration	no alteration	no alteration	no alteration	no alteration
ccle_broad_2019	NCIH446_LUNG	NCIH446_LUNG	0	no alteration	no alteration	no alteration	no alteration	no alteration	no alteration	no alteration
ccle_broad_2019	HS294T_SKIN	HS294T_SKIN	0	no alteration	no alteration	no alteration	no alteration	no alteration	no alteration	no alteration
ccle_broad_2019	SKMEL5_SKIN	SKMEL5_SKIN	0	no alteration	no alteration	no alteration	no alteration	no alteration	no alteration	no alteration
ccle_broad_2019	HS944T_SKIN	HS944T_SKIN	0	no alteration	no alteration	no alteration	no alteration	no alteration	no alteration	no alteration
ccle_broad_2019	TCCPAN2_PANCREAS	TCCPAN2_PANCREAS	0	no alteration	no alteration	no alteration	no alteration	no alteration	no alteration	no alteration
ccle_broad_2019	RMGI_OVARY	RMGI_OVARY	0	no alteration	no alteration	no alteration	no alteration	no alteration	no alteration	no alteration
ccle_broad_2019	PC3_PROSTATE	PC3_PROSTATE	0	no alteration	no alteration	no alteration	no alteration	no alteration	no alteration	no alteration
ccle_broad_2019	K562_HAEMATOPOIETIC_AND_LYMPHOID_TISSUE	K562_HAEMATOPOIETIC_AND_LYMPHOID_TISSUE	0	no alteration	no alteration	no alteration	no alteration	no alteration	no alteration	no alteration
ccle_broad_2019	RT112_URINARY_TRACT	RT112_URINARY_TRACT	0	no alteration	no alteration	no alteration	no alteration	no alteration	no alteration	no alteration
ccle_broad_2019	NUGC3_STOMACH	NUGC3_STOMACH	0	no alteration	no alteration	no alteration	no alteration	no alteration	no alteration	no alteration
ccle_broad_2019	U87MG_CENTRAL_NERVOUS_SYSTEM	U87MG_CENTRAL_NERVOUS_SYSTEM	0	no alteration	no alteration	no alteration	no alteration	no alteration	no alteration	no alteration
ccle_broad_2019	CAKI2_KIDNEY	CAKI2_KIDNEY	0	no alteration	no alteration	no alteration	no alteration	no alteration	no alteration	no alteration
ccle_broad_2019	OE19_OESOPHAGUS	OE19_OESOPHAGUS	0	no alteration	no alteration	no alteration	no alteration	no alteration	no alteration	no alteration
ccle_broad_2019	JHH2_LIVER	JHH2_LIVER	0	no alteration	no alteration	no alteration	no alteration	no alteration	no alteration	no alteration
ccle_broad_2019	IM95_STOMACH	IM95_STOMACH	0	no alteration	no alteration	no alteration	no alteration	no alteration	no alteration	no alteration
ccle_broad_2019	MV411_HAEMATOPOIETIC_AND_LYMPHOID_TISSUE	MV411_HAEMATOPOIETIC_AND_LYMPHOID_TISSUE	0	no alteration	no alteration	no alteration	no alteration	no alteration	no alteration	no alteration
ccle_broad_2019	WM2664_SKIN	WM2664_SKIN	0	no alteration	no alteration	no alteration	no alteration	no alteration	no alteration	no alteration
ccle_broad_2019	KMRC1_KIDNEY	KMRC1_KIDNEY	0	no alteration	no alteration	no alteration	no alteration	no alteration	no alteration	no alteration
ccle_broad_2019	KM12_LARGE_INTESTINE	KM12_LARGE_INTESTINE	0	no alteration	no alteration	no alteration	no alteration	no alteration	no alteration	no alteration
ccle_broad_2019	T84_LARGE_INTESTINE	T84_LARGE_INTESTINE	0	no alteration	no alteration	no alteration	no alteration	no alteration	no alteration	no alteration
ccle_broad_2019	CALU1_LUNG	CALU1_LUNG	0	no alteration	no alteration	no alteration	no alteration	no alteration	no alteration	no alteration
ccle_broad_2019	LOXIMVI_SKIN	LOXIMVI_SKIN	0	no alteration	no alteration	no alteration	no alteration	no alteration	no alteration	no alteration
ccle_broad_2019	NCIH2170_LUNG	NCIH2170_LUNG	0	no alteration	no alteration	no alteration	no alteration	no alteration	no alteration	no alteration
ccle_broad_2019	SQ1_LUNG	SQ1_LUNG	0	no alteration	no alteration	no alteration	no alteration	no alteration	no alteration	no alteration
ccle_broad_2019	NCIH2444_LUNG	NCIH2444_LUNG	0	no alteration	no alteration	no alteration	no alteration	no alteration	no alteration	no alteration
ccle_broad_2019	UACC257_SKIN	UACC257_SKIN	0	no alteration	no alteration	no alteration	no alteration	no alteration	no alteration	no alteration
ccle_broad_2019	MOLM13_HAEMATOPOIETIC_AND_LYMPHOID_TISSUE	MOLM13_HAEMATOPOIETIC_AND_LYMPHOID_TISSUE	0	no alteration	no alteration	no alteration	no alteration	no alteration	no alteration	no alteration
ccle_broad_2019	HUPT4_PANCREAS	HUPT4_PANCREAS	0	no alteration	no alteration	no alteration	no alteration	no alteration	no alteration	no alteration
ccle_broad_2019	KYSE30_OESOPHAGUS	KYSE30_OESOPHAGUS	0	no alteration	no alteration	no alteration	no alteration	no alteration	no alteration	no alteration
ccle_broad_2019	KYSE150_OESOPHAGUS	KYSE150_OESOPHAGUS	0	no alteration	no alteration	no alteration	no alteration	no alteration	no alteration	no alteration
ccle_broad_2019	PSN1_PANCREAS	PSN1_PANCREAS	0	no alteration	no alteration	no alteration	no alteration	no alteration	no alteration	no alteration
ccle_broad_2019	NCIH1299_LUNG	NCIH1299_LUNG	0	no alteration	no alteration	no alteration	no alteration	no alteration	no alteration	no alteration
ccle_broad_2019	PATU8988T_PANCREAS	PATU8988T_PANCREAS	0	no alteration	no alteration	no alteration	no alteration	no alteration	no alteration	no alteration
ccle_broad_2019	IGR37_SKIN	IGR37_SKIN	0	no alteration	no alteration	no alteration	no alteration	no alteration	no alteration	no alteration
ccle_broad_2019	SLR23_KIDNEY	SLR23_KIDNEY	0	no alteration	no alteration	no alteration	no alteration	no alteration	no alteration	no alteration
ccle_broad_2019	HMEL_BREAST	HMEL_BREAST	0	no alteration	no alteration	no alteration	no alteration	no alteration	no alteration	no alteration
ccle_broad_2019	OELE_OVARY	OELE_OVARY	0	no alteration	no alteration	no alteration	no alteration	no alteration	no alteration	no alteration
ccle_broad_2019	LN235_CENTRAL_NERVOUS_SYSTEM	LN235_CENTRAL_NERVOUS_SYSTEM	0	no alteration	no alteration	no alteration	no alteration	no alteration	no alteration	no alteration
ccle_broad_2019	EWS502_BONE	EWS502_BONE	0	no alteration	no alteration	no alteration	no alteration	no alteration	no alteration	no alteration
ccle_broad_2019	SALE_LUNG	SALE_LUNG	0	no alteration	no alteration	no alteration	no alteration	no alteration	no alteration	no alteration
ccle_broad_2019	HCC2814_LUNG	HCC2814_LUNG	0	no alteration	no alteration	no alteration	no alteration	no alteration	no alteration	no alteration
ccle_broad_2019	TC32_BONE	TC32_BONE	0	no alteration	no alteration	no alteration	no alteration	no alteration	no alteration	no alteration
ccle_broad_2019	SF172_CENTRAL_NERVOUS_SYSTEM	SF172_CENTRAL_NERVOUS_SYSTEM	0	no alteration	no alteration	no alteration	no alteration	no alteration	no alteration	no alteration
ccle_broad_2019	PRECLH_PROSTATE	PRECLH_PROSTATE	0	no alteration	no alteration	no alteration	no alteration	no alteration	no alteration	no alteration
ccle_broad_2019	U343_CENTRAL_NERVOUS_SYSTEM	U343_CENTRAL_NERVOUS_SYSTEM	0	no alteration	no alteration	no alteration	no alteration	no alteration	no alteration	no alteration
ccle_broad_2019	SLR25_KIDNEY	SLR25_KIDNEY	0	no alteration	no alteration	no alteration	no alteration	no alteration	no alteration	no alteration
ccle_broad_2019	U178_CENTRAL_NERVOUS_SYSTEM	U178_CENTRAL_NERVOUS_SYSTEM	0	no alteration	no alteration	no alteration	no alteration	no alteration	no alteration	no alteration
ccle_broad_2019	HEKTE_KIDNEY	HEKTE_KIDNEY	0	no alteration	no alteration	no alteration	no alteration	no alteration	no alteration	no alteration
ccle_broad_2019	SLR26_KIDNEY	SLR26_KIDNEY	0	no alteration	no alteration	no alteration	no alteration	no alteration	no alteration	no alteration
ccle_broad_2019	A1207_CENTRAL_NERVOUS_SYSTEM	A1207_CENTRAL_NERVOUS_SYSTEM	0	no alteration	no alteration	no alteration	no alteration	no alteration	no alteration	no alteration
ccle_broad_2019	LN319_CENTRAL_NERVOUS_SYSTEM	LN319_CENTRAL_NERVOUS_SYSTEM	0	no alteration	no alteration	no alteration	no alteration	no alteration	no alteration	no alteration
ccle_broad_2019	HCC364_LUNG	HCC364_LUNG	0	no alteration	no alteration	no alteration	no alteration	no alteration	no alteration	no alteration
ccle_broad_2019	LN382_CENTRAL_NERVOUS_SYSTEM	LN382_CENTRAL_NERVOUS_SYSTEM	0	no alteration	no alteration	no alteration	no alteration	no alteration	no alteration	no alteration
ccle_broad_2019	SLR21_KIDNEY	SLR21_KIDNEY	0	no alteration	no alteration	no alteration	no alteration	no alteration	no alteration	no alteration
ccle_broad_2019	LNZ308_CENTRAL_NERVOUS_SYSTEM	LNZ308_CENTRAL_NERVOUS_SYSTEM	0	no alteration	no alteration	no alteration	no alteration	no alteration	no alteration	no alteration
ccle_broad_2019	SLR20_KIDNEY	SLR20_KIDNEY	0	no alteration	no alteration	no alteration	no alteration	no alteration	no alteration	no alteration
ccle_broad_2019	EW8_BONE	EW8_BONE	0	no alteration	no alteration	no alteration	no alteration	no alteration	no alteration	no alteration
ccle_broad_2019	UOK101_KIDNEY	UOK101_KIDNEY	0	no alteration	no alteration	no alteration	no alteration	no alteration	no alteration	no alteration
ccle_broad_2019	JHESOAD1_OESOPHAGUS	JHESOAD1_OESOPHAGUS	0	no alteration	no alteration	no alteration	no alteration	no alteration	no alteration	no alteration
ccle_broad_2019	CH157MN_CENTRAL_NERVOUS_SYSTEM	CH157MN_CENTRAL_NERVOUS_SYSTEM	0	no alteration	no alteration	no alteration	no alteration	no alteration	no alteration	no alteration
ccle_broad_2019	SCC25_UPPER_AERODIGESTIVE_TRACT	SCC25_UPPER_AERODIGESTIVE_TRACT	0	no alteration	no alteration	no alteration	no alteration	no alteration	no alteration	no alteration
ccle_broad_2019	MHHNB11_AUTONOMIC_GANGLIA	MHHNB11_AUTONOMIC_GANGLIA	0	no alteration	no alteration	no alteration	no alteration	no alteration	no alteration	no alteration
ccle_broad_2019	HCC1806_BREAST	HCC1806_BREAST	0	no alteration	no alteration	no alteration	no alteration	no alteration	no alteration	no alteration
ccle_broad_2019	GRANTA519_HAEMATOPOIETIC_AND_LYMPHOID_TISSUE	GRANTA519_HAEMATOPOIETIC_AND_LYMPHOID_TISSUE	0	no alteration	no alteration	no alteration	no alteration	no alteration	no alteration	no alteration
ccle_broad_2019	MONOMAC6_HAEMATOPOIETIC_AND_LYMPHOID_TISSUE	MONOMAC6_HAEMATOPOIETIC_AND_LYMPHOID_TISSUE	0	no alteration	no alteration	no alteration	no alteration	no alteration	no alteration	no alteration
ccle_broad_2019	MKN7_STOMACH	MKN7_STOMACH	0	no alteration	no alteration	no alteration	no alteration	no alteration	no alteration	no alteration
ccle_broad_2019	MOLT13_HAEMATOPOIETIC_AND_LYMPHOID_TISSUE	MOLT13_HAEMATOPOIETIC_AND_LYMPHOID_TISSUE	0	no alteration	no alteration	no alteration	no alteration	no alteration	no alteration	no alteration
ccle_broad_2019	SR786_HAEMATOPOIETIC_AND_LYMPHOID_TISSUE	SR786_HAEMATOPOIETIC_AND_LYMPHOID_TISSUE	0	no alteration	no alteration	no alteration	no alteration	no alteration	no alteration	no alteration
ccle_broad_2019	SCC15_UPPER_AERODIGESTIVE_TRACT	SCC15_UPPER_AERODIGESTIVE_TRACT	0	no alteration	no alteration	no alteration	no alteration	no alteration	no alteration	no alteration
ccle_broad_2019	NCIH2126_LUNG	NCIH2126_LUNG	0	no alteration	no alteration	no alteration	no alteration	no alteration	no alteration	no alteration
ccle_broad_2019	NCIH1385_LUNG	NCIH1385_LUNG	0	no alteration	no alteration	no alteration	no alteration	no alteration	no alteration	no alteration
ccle_broad_2019	HCC827_LUNG	HCC827_LUNG	0	no alteration	no alteration	no alteration	no alteration	no alteration	no alteration	no alteration
ccle_broad_2019	RD_SOFT_TISSUE	RD_SOFT_TISSUE	0	no alteration	no alteration	no alteration	no alteration	no alteration	no alteration	no alteration
ccle_broad_2019	TT_THYROID	TT_THYROID	0	no alteration	no alteration	no alteration	no alteration	no alteration	no alteration	no alteration
ccle_broad_2019	TF1_HAEMATOPOIETIC_AND_LYMPHOID_TISSUE	TF1_HAEMATOPOIETIC_AND_LYMPHOID_TISSUE	0	no alteration	no alteration	no alteration	no alteration	no alteration	no alteration	no alteration
ccle_broad_2019	UACC812_BREAST	UACC812_BREAST	0	no alteration	no alteration	no alteration	no alteration	no alteration	no alteration	no alteration
ccle_broad_2019	ALLSIL_HAEMATOPOIETIC_AND_LYMPHOID_TISSUE	ALLSIL_HAEMATOPOIETIC_AND_LYMPHOID_TISSUE	0	no alteration	no alteration	no alteration	no alteration	no alteration	no alteration	no alteration
ccle_broad_2019	KASUMI2_HAEMATOPOIETIC_AND_LYMPHOID_TISSUE	KASUMI2_HAEMATOPOIETIC_AND_LYMPHOID_TISSUE	0	no alteration	no alteration	no alteration	no alteration	no alteration	no alteration	no alteration
ccle_broad_2019	DND41_HAEMATOPOIETIC_AND_LYMPHOID_TISSUE	DND41_HAEMATOPOIETIC_AND_LYMPHOID_TISSUE	0	no alteration	no alteration	no alteration	no alteration	no alteration	no alteration	no alteration
ccle_broad_2019	ME1_HAEMATOPOIETIC_AND_LYMPHOID_TISSUE	ME1_HAEMATOPOIETIC_AND_LYMPHOID_TISSUE	0	no alteration	no alteration	no alteration	no alteration	no alteration	no alteration	no alteration
ccle_broad_2019	JEKO1_HAEMATOPOIETIC_AND_LYMPHOID_TISSUE	JEKO1_HAEMATOPOIETIC_AND_LYMPHOID_TISSUE	0	no alteration	no alteration	no alteration	no alteration	no alteration	no alteration	no alteration
ccle_broad_2019	JJN3_HAEMATOPOIETIC_AND_LYMPHOID_TISSUE	JJN3_HAEMATOPOIETIC_AND_LYMPHOID_TISSUE	0	no alteration	no alteration	no alteration	no alteration	no alteration	no alteration	no alteration
ccle_broad_2019	NUDHL1_HAEMATOPOIETIC_AND_LYMPHOID_TISSUE	NUDHL1_HAEMATOPOIETIC_AND_LYMPHOID_TISSUE	0	no alteration	no alteration	no alteration	no alteration	no alteration	no alteration	no alteration
ccle_broad_2019	CL14_LARGE_INTESTINE	CL14_LARGE_INTESTINE	0	no alteration	no alteration	no alteration	no alteration	no alteration	no alteration	no alteration
ccle_broad_2019	KYO1_HAEMATOPOIETIC_AND_LYMPHOID_TISSUE	KYO1_HAEMATOPOIETIC_AND_LYMPHOID_TISSUE	0	no alteration	no alteration	no alteration	no alteration	no alteration	no alteration	no alteration
ccle_broad_2019	JL1_PLEURA	JL1_PLEURA	0	no alteration	no alteration	no alteration	no alteration	no alteration	no alteration	no alteration
ccle_broad_2019	CAL148_BREAST	CAL148_BREAST	0	no alteration	no alteration	no alteration	no alteration	no alteration	no alteration	no alteration
ccle_broad_2019	NALM19_HAEMATOPOIETIC_AND_LYMPHOID_TISSUE	NALM19_HAEMATOPOIETIC_AND_LYMPHOID_TISSUE	0	no alteration	no alteration	no alteration	no alteration	no alteration	no alteration	no alteration
ccle_broad_2019	HPBALL_HAEMATOPOIETIC_AND_LYMPHOID_TISSUE	HPBALL_HAEMATOPOIETIC_AND_LYMPHOID_TISSUE	0	no alteration	no alteration	no alteration	no alteration	no alteration	no alteration	no alteration
ccle_broad_2019	SUPT11_HAEMATOPOIETIC_AND_LYMPHOID_TISSUE	SUPT11_HAEMATOPOIETIC_AND_LYMPHOID_TISSUE	0	no alteration	no alteration	no alteration	no alteration	no alteration	no alteration	no alteration
ccle_broad_2019	CL40_LARGE_INTESTINE	CL40_LARGE_INTESTINE	0	no alteration	no alteration	no alteration	no alteration	no alteration	no alteration	no alteration
ccle_broad_2019	MDAMB134VI_BREAST	MDAMB134VI_BREAST	0	no alteration	no alteration	no alteration	no alteration	no alteration	no alteration	no alteration
ccle_broad_2019	HCC1500_BREAST	HCC1500_BREAST	0	no alteration	no alteration	no alteration	no alteration	no alteration	no alteration	no alteration
ccle_broad_2019	HCC1599_BREAST	HCC1599_BREAST	0	no alteration	no alteration	no alteration	no alteration	no alteration	no alteration	no alteration
ccle_broad_2019	OCIAML3_HAEMATOPOIETIC_AND_LYMPHOID_TISSUE	OCIAML3_HAEMATOPOIETIC_AND_LYMPHOID_TISSUE	0	no alteration	no alteration	no alteration	no alteration	no alteration	no alteration	no alteration
ccle_broad_2019	SUDHL10_HAEMATOPOIETIC_AND_LYMPHOID_TISSUE	SUDHL10_HAEMATOPOIETIC_AND_LYMPHOID_TISSUE	0	no alteration	no alteration	no alteration	no alteration	no alteration	no alteration	no alteration
ccle_broad_2019	SUDHL4_HAEMATOPOIETIC_AND_LYMPHOID_TISSUE	SUDHL4_HAEMATOPOIETIC_AND_LYMPHOID_TISSUE	0	no alteration	no alteration	no alteration	no alteration	no alteration	no alteration	no alteration
ccle_broad_2019	RH41_SOFT_TISSUE	RH41_SOFT_TISSUE	0	no alteration	no alteration	no alteration	no alteration	no alteration	no alteration	no alteration
ccle_broad_2019	OCILY19_HAEMATOPOIETIC_AND_LYMPHOID_TISSUE	OCILY19_HAEMATOPOIETIC_AND_LYMPHOID_TISSUE	0	no alteration	no alteration	no alteration	no alteration	no alteration	no alteration	no alteration
ccle_broad_2019	MOLM6_HAEMATOPOIETIC_AND_LYMPHOID_TISSUE	MOLM6_HAEMATOPOIETIC_AND_LYMPHOID_TISSUE	0	no alteration	no alteration	no alteration	no alteration	no alteration	no alteration	no alteration
ccle_broad_2019	SKMM2_HAEMATOPOIETIC_AND_LYMPHOID_TISSUE	SKMM2_HAEMATOPOIETIC_AND_LYMPHOID_TISSUE	0	no alteration	no alteration	no alteration	no alteration	no alteration	no alteration	no alteration
ccle_broad_2019	KASUMI6_HAEMATOPOIETIC_AND_LYMPHOID_TISSUE	KASUMI6_HAEMATOPOIETIC_AND_LYMPHOID_TISSUE	0	no alteration	no alteration	no alteration	no alteration	no alteration	no alteration	no alteration
ccle_broad_2019	UACC893_BREAST	UACC893_BREAST	0	no alteration	no alteration	no alteration	no alteration	no alteration	no alteration	no alteration
ccle_broad_2019	MINO_HAEMATOPOIETIC_AND_LYMPHOID_TISSUE	MINO_HAEMATOPOIETIC_AND_LYMPHOID_TISSUE	0	no alteration	no alteration	no alteration	no alteration	no alteration	no alteration	no alteration
ccle_broad_2019	CHP126_AUTONOMIC_GANGLIA	CHP126_AUTONOMIC_GANGLIA	0	no alteration	no alteration	no alteration	no alteration	no alteration	no alteration	no alteration
ccle_broad_2019	COLO678_LARGE_INTESTINE	COLO678_LARGE_INTESTINE	0	no alteration	no alteration	no alteration	no alteration	no alteration	no alteration	no alteration
ccle_broad_2019	LAMA84_HAEMATOPOIETIC_AND_LYMPHOID_TISSUE	LAMA84_HAEMATOPOIETIC_AND_LYMPHOID_TISSUE	0	no alteration	no alteration	no alteration	no alteration	no alteration	no alteration	no alteration
ccle_broad_2019	CMLT1_HAEMATOPOIETIC_AND_LYMPHOID_TISSUE	CMLT1_HAEMATOPOIETIC_AND_LYMPHOID_TISSUE	0	no alteration	no alteration	no alteration	no alteration	no alteration	no alteration	no alteration
ccle_broad_2019	EHEB_HAEMATOPOIETIC_AND_LYMPHOID_TISSUE	EHEB_HAEMATOPOIETIC_AND_LYMPHOID_TISSUE	0	no alteration	no alteration	no alteration	no alteration	no alteration	no alteration	no alteration
ccle_broad_2019	CAL54_KIDNEY	CAL54_KIDNEY	0	no alteration	no alteration	no alteration	no alteration	no alteration	no alteration	no alteration
ccle_broad_2019	BV173_HAEMATOPOIETIC_AND_LYMPHOID_TISSUE	BV173_HAEMATOPOIETIC_AND_LYMPHOID_TISSUE	0	no alteration	no alteration	no alteration	no alteration	no alteration	no alteration	no alteration
ccle_broad_2019	DOHH2_HAEMATOPOIETIC_AND_LYMPHOID_TISSUE	DOHH2_HAEMATOPOIETIC_AND_LYMPHOID_TISSUE	0	no alteration	no alteration	no alteration	no alteration	no alteration	no alteration	no alteration
ccle_broad_2019	EOL1_HAEMATOPOIETIC_AND_LYMPHOID_TISSUE	EOL1_HAEMATOPOIETIC_AND_LYMPHOID_TISSUE	0	no alteration	no alteration	no alteration	no alteration	no alteration	no alteration	no alteration
ccle_broad_2019	NALM6_HAEMATOPOIETIC_AND_LYMPHOID_TISSUE	NALM6_HAEMATOPOIETIC_AND_LYMPHOID_TISSUE	0	no alteration	no alteration	no alteration	no alteration	no alteration	no alteration	no alteration
ccle_broad_2019	VMCUB1_URINARY_TRACT	VMCUB1_URINARY_TRACT	0	no alteration	no alteration	no alteration	no alteration	no alteration	no alteration	no alteration
ccle_broad_2019	LP1_HAEMATOPOIETIC_AND_LYMPHOID_TISSUE	LP1_HAEMATOPOIETIC_AND_LYMPHOID_TISSUE	0	no alteration	no alteration	no alteration	no alteration	no alteration	no alteration	no alteration
ccle_broad_2019	LXF289_LUNG	LXF289_LUNG	0	no alteration	no alteration	no alteration	no alteration	no alteration	no alteration	no alteration
ccle_broad_2019	MONOMAC1_HAEMATOPOIETIC_AND_LYMPHOID_TISSUE	MONOMAC1_HAEMATOPOIETIC_AND_LYMPHOID_TISSUE	0	no alteration	no alteration	no alteration	no alteration	no alteration	no alteration	no alteration
ccle_broad_2019	PL21_HAEMATOPOIETIC_AND_LYMPHOID_TISSUE	PL21_HAEMATOPOIETIC_AND_LYMPHOID_TISSUE	0	no alteration	no alteration	no alteration	no alteration	no alteration	no alteration	no alteration
ccle_broad_2019	PF382_HAEMATOPOIETIC_AND_LYMPHOID_TISSUE	PF382_HAEMATOPOIETIC_AND_LYMPHOID_TISSUE	0	no alteration	no alteration	no alteration	no alteration	no alteration	no alteration	no alteration
ccle_broad_2019	NALM1_HAEMATOPOIETIC_AND_LYMPHOID_TISSUE	NALM1_HAEMATOPOIETIC_AND_LYMPHOID_TISSUE	0	no alteration	no alteration	no alteration	no alteration	no alteration	no alteration	no alteration
ccle_broad_2019	OCIAML2_HAEMATOPOIETIC_AND_LYMPHOID_TISSUE	OCIAML2_HAEMATOPOIETIC_AND_LYMPHOID_TISSUE	0	no alteration	no alteration	no alteration	no alteration	no alteration	no alteration	no alteration
ccle_broad_2019	MHHCALL3_HAEMATOPOIETIC_AND_LYMPHOID_TISSUE	MHHCALL3_HAEMATOPOIETIC_AND_LYMPHOID_TISSUE	0	no alteration	no alteration	no alteration	no alteration	no alteration	no alteration	no alteration
ccle_broad_2019	JURLMK1_HAEMATOPOIETIC_AND_LYMPHOID_TISSUE	JURLMK1_HAEMATOPOIETIC_AND_LYMPHOID_TISSUE	0	no alteration	no alteration	no alteration	no alteration	no alteration	no alteration	no alteration
ccle_broad_2019	OCIAML5_HAEMATOPOIETIC_AND_LYMPHOID_TISSUE	OCIAML5_HAEMATOPOIETIC_AND_LYMPHOID_TISSUE	0	no alteration	no alteration	no alteration	no alteration	no alteration	no alteration	no alteration
ccle_broad_2019	KE37_HAEMATOPOIETIC_AND_LYMPHOID_TISSUE	KE37_HAEMATOPOIETIC_AND_LYMPHOID_TISSUE	0	no alteration	no alteration	no alteration	no alteration	no alteration	no alteration	no alteration
ccle_broad_2019	JK1_HAEMATOPOIETIC_AND_LYMPHOID_TISSUE	JK1_HAEMATOPOIETIC_AND_LYMPHOID_TISSUE	0	no alteration	no alteration	no alteration	no alteration	no alteration	no alteration	no alteration
ccle_broad_2019	RI1_HAEMATOPOIETIC_AND_LYMPHOID_TISSUE	RI1_HAEMATOPOIETIC_AND_LYMPHOID_TISSUE	0	no alteration	no alteration	no alteration	no alteration	no alteration	no alteration	no alteration
ccle_broad_2019	KARPAS422_HAEMATOPOIETIC_AND_LYMPHOID_TISSUE	KARPAS422_HAEMATOPOIETIC_AND_LYMPHOID_TISSUE	0	no alteration	no alteration	no alteration	no alteration	no alteration	no alteration	no alteration
ccle_broad_2019	L540_HAEMATOPOIETIC_AND_LYMPHOID_TISSUE	L540_HAEMATOPOIETIC_AND_LYMPHOID_TISSUE	0	no alteration	no alteration	no alteration	no alteration	no alteration	no alteration	no alteration
ccle_broad_2019	HDQP1_BREAST	HDQP1_BREAST	0	no alteration	no alteration	no alteration	no alteration	no alteration	no alteration	no alteration
ccle_broad_2019	MHHCALL4_HAEMATOPOIETIC_AND_LYMPHOID_TISSUE	MHHCALL4_HAEMATOPOIETIC_AND_LYMPHOID_TISSUE	0	no alteration	no alteration	no alteration	no alteration	no alteration	no alteration	no alteration
ccle_broad_2019	MUTZ5_HAEMATOPOIETIC_AND_LYMPHOID_TISSUE	MUTZ5_HAEMATOPOIETIC_AND_LYMPHOID_TISSUE	0	no alteration	no alteration	no alteration	no alteration	no alteration	no alteration	no alteration
ccle_broad_2019	ONCODG1_OVARY	ONCODG1_OVARY	0	no alteration	no alteration	no alteration	no alteration	no alteration	no alteration	no alteration
ccle_broad_2019	HDLM2_HAEMATOPOIETIC_AND_LYMPHOID_TISSUE	HDLM2_HAEMATOPOIETIC_AND_LYMPHOID_TISSUE	0	no alteration	no alteration	no alteration	no alteration	no alteration	no alteration	no alteration
ccle_broad_2019	CAL29_URINARY_TRACT	CAL29_URINARY_TRACT	0	no alteration	no alteration	no alteration	no alteration	no alteration	no alteration	no alteration
ccle_broad_2019	KOPN8_HAEMATOPOIETIC_AND_LYMPHOID_TISSUE	KOPN8_HAEMATOPOIETIC_AND_LYMPHOID_TISSUE	0	no alteration	no alteration	no alteration	no alteration	no alteration	no alteration	no alteration
ccle_broad_2019	SCLC21H_LUNG	SCLC21H_LUNG	0	no alteration	no alteration	no alteration	no alteration	no alteration	no alteration	no alteration
ccle_broad_2019	CALU3_LUNG	CALU3_LUNG	0	no alteration	no alteration	no alteration	no alteration	no alteration	no alteration	no alteration
ccle_broad_2019	NCIH1435_LUNG	NCIH1435_LUNG	0	no alteration	no alteration	no alteration	no alteration	no alteration	no alteration	no alteration
ccle_broad_2019	NCIH2009_LUNG	NCIH2009_LUNG	0	no alteration	no alteration	no alteration	no alteration	no alteration	no alteration	no alteration
ccle_broad_2019	NCIH1869_LUNG	NCIH1869_LUNG	0	no alteration	no alteration	no alteration	no alteration	no alteration	no alteration	no alteration
ccle_broad_2019	HS852T_SKIN	HS852T_SKIN	0	no alteration	no alteration	no alteration	no alteration	no alteration	no alteration	no alteration
ccle_broad_2019	HCC1419_BREAST	HCC1419_BREAST	0	no alteration	no alteration	no alteration	no alteration	no alteration	no alteration	no alteration
ccle_broad_2019	HCC4006_LUNG	HCC4006_LUNG	0	no alteration	no alteration	no alteration	no alteration	no alteration	no alteration	no alteration
ccle_broad_2019	HCC1428_BREAST	HCC1428_BREAST	0	no alteration	no alteration	no alteration	no alteration	no alteration	no alteration	no alteration
ccle_broad_2019	KU812_HAEMATOPOIETIC_AND_LYMPHOID_TISSUE	KU812_HAEMATOPOIETIC_AND_LYMPHOID_TISSUE	0	no alteration	no alteration	no alteration	no alteration	no alteration	no alteration	no alteration
ccle_broad_2019	SHP77_LUNG	SHP77_LUNG	0	no alteration	no alteration	no alteration	no alteration	no alteration	no alteration	no alteration
ccle_broad_2019	TE441T_SOFT_TISSUE	TE441T_SOFT_TISSUE	0	no alteration	no alteration	no alteration	no alteration	no alteration	no alteration	no alteration
ccle_broad_2019	NB1_AUTONOMIC_GANGLIA	NB1_AUTONOMIC_GANGLIA	0	no alteration	no alteration	no alteration	no alteration	no alteration	no alteration	no alteration
ccle_broad_2019	PFEIFFER_HAEMATOPOIETIC_AND_LYMPHOID_TISSUE	PFEIFFER_HAEMATOPOIETIC_AND_LYMPHOID_TISSUE	0	no alteration	no alteration	no alteration	no alteration	no alteration	no alteration	no alteration
ccle_broad_2019	ZR7530_BREAST	ZR7530_BREAST	0	no alteration	no alteration	no alteration	no alteration	no alteration	no alteration	no alteration
ccle_broad_2019	NCIH841_LUNG	NCIH841_LUNG	0	no alteration	no alteration	no alteration	no alteration	no alteration	no alteration	no alteration
ccle_broad_2019	NCIH1944_LUNG	NCIH1944_LUNG	0	no alteration	no alteration	no alteration	no alteration	no alteration	no alteration	no alteration
ccle_broad_2019	NCIH2405_LUNG	NCIH2405_LUNG	0	no alteration	no alteration	no alteration	no alteration	no alteration	no alteration	no alteration
ccle_broad_2019	DEL_HAEMATOPOIETIC_AND_LYMPHOID_TISSUE	DEL_HAEMATOPOIETIC_AND_LYMPHOID_TISSUE	0	no alteration	no alteration	no alteration	no alteration	no alteration	no alteration	no alteration
ccle_broad_2019	BEN_LUNG	BEN_LUNG	0	no alteration	no alteration	no alteration	no alteration	no alteration	no alteration	no alteration
ccle_broad_2019	COLO320_LARGE_INTESTINE	COLO320_LARGE_INTESTINE	0	no alteration	no alteration	no alteration	no alteration	no alteration	no alteration	no alteration
ccle_broad_2019	SUDHL1_HAEMATOPOIETIC_AND_LYMPHOID_TISSUE	SUDHL1_HAEMATOPOIETIC_AND_LYMPHOID_TISSUE	0	no alteration	no alteration	no alteration	no alteration	no alteration	no alteration	no alteration
ccle_broad_2019	P12ICHIKAWA_HAEMATOPOIETIC_AND_LYMPHOID_TISSUE	P12ICHIKAWA_HAEMATOPOIETIC_AND_LYMPHOID_TISSUE	0	no alteration	no alteration	no alteration	no alteration	no alteration	no alteration	no alteration
ccle_broad_2019	BFTC909_KIDNEY	BFTC909_KIDNEY	0	no alteration	no alteration	no alteration	no alteration	no alteration	no alteration	no alteration
ccle_broad_2019	MHHES1_BONE	MHHES1_BONE	0	no alteration	no alteration	no alteration	no alteration	no alteration	no alteration	no alteration
ccle_broad_2019	JVM3_HAEMATOPOIETIC_AND_LYMPHOID_TISSUE	JVM3_HAEMATOPOIETIC_AND_LYMPHOID_TISSUE	0	no alteration	no alteration	no alteration	no alteration	no alteration	no alteration	no alteration
ccle_broad_2019	NOMO1_HAEMATOPOIETIC_AND_LYMPHOID_TISSUE	NOMO1_HAEMATOPOIETIC_AND_LYMPHOID_TISSUE	0	no alteration	no alteration	no alteration	no alteration	no alteration	no alteration	no alteration
ccle_broad_2019	NCIH727_LUNG	NCIH727_LUNG	0	no alteration	no alteration	no alteration	no alteration	no alteration	no alteration	no alteration
ccle_broad_2019	MKN45_STOMACH	MKN45_STOMACH	0	no alteration	no alteration	no alteration	no alteration	no alteration	no alteration	no alteration
ccle_broad_2019	KU1919_URINARY_TRACT	KU1919_URINARY_TRACT	0	no alteration	no alteration	no alteration	no alteration	no alteration	no alteration	no alteration
ccle_broad_2019	KCL22_HAEMATOPOIETIC_AND_LYMPHOID_TISSUE	KCL22_HAEMATOPOIETIC_AND_LYMPHOID_TISSUE	0	no alteration	no alteration	no alteration	no alteration	no alteration	no alteration	no alteration
ccle_broad_2019	CADOES1_BONE	CADOES1_BONE	0	no alteration	no alteration	no alteration	no alteration	no alteration	no alteration	no alteration
ccle_broad_2019	OPM2_HAEMATOPOIETIC_AND_LYMPHOID_TISSUE	OPM2_HAEMATOPOIETIC_AND_LYMPHOID_TISSUE	0	no alteration	no alteration	no alteration	no alteration	no alteration	no alteration	no alteration
ccle_broad_2019	CAL62_THYROID	CAL62_THYROID	0	no alteration	no alteration	no alteration	no alteration	no alteration	no alteration	no alteration
ccle_broad_2019	LCLC103H_LUNG	LCLC103H_LUNG	0	no alteration	no alteration	no alteration	no alteration	no alteration	no alteration	no alteration
ccle_broad_2019	MHHCALL2_HAEMATOPOIETIC_AND_LYMPHOID_TISSUE	MHHCALL2_HAEMATOPOIETIC_AND_LYMPHOID_TISSUE	0	no alteration	no alteration	no alteration	no alteration	no alteration	no alteration	no alteration
ccle_broad_2019	M07E_HAEMATOPOIETIC_AND_LYMPHOID_TISSUE	M07E_HAEMATOPOIETIC_AND_LYMPHOID_TISSUE	0	no alteration	no alteration	no alteration	no alteration	no alteration	no alteration	no alteration
ccle_broad_2019	L428_HAEMATOPOIETIC_AND_LYMPHOID_TISSUE	L428_HAEMATOPOIETIC_AND_LYMPHOID_TISSUE	0	no alteration	no alteration	no alteration	no alteration	no alteration	no alteration	no alteration
ccle_broad_2019	MOLT16_HAEMATOPOIETIC_AND_LYMPHOID_TISSUE	MOLT16_HAEMATOPOIETIC_AND_LYMPHOID_TISSUE	0	no alteration	no alteration	no alteration	no alteration	no alteration	no alteration	no alteration
ccle_broad_2019	NB4_HAEMATOPOIETIC_AND_LYMPHOID_TISSUE	NB4_HAEMATOPOIETIC_AND_LYMPHOID_TISSUE	0	no alteration	no alteration	no alteration	no alteration	no alteration	no alteration	no alteration
ccle_broad_2019	LCLC97TM1_LUNG	LCLC97TM1_LUNG	0	no alteration	no alteration	no alteration	no alteration	no alteration	no alteration	no alteration
ccle_broad_2019	BHT101_THYROID	BHT101_THYROID	0	no alteration	no alteration	no alteration	no alteration	no alteration	no alteration	no alteration
ccle_broad_2019	JVM2_HAEMATOPOIETIC_AND_LYMPHOID_TISSUE	JVM2_HAEMATOPOIETIC_AND_LYMPHOID_TISSUE	0	no alteration	no alteration	no alteration	no alteration	no alteration	no alteration	no alteration
ccle_broad_2019	CAL51_BREAST	CAL51_BREAST	0	no alteration	no alteration	no alteration	no alteration	no alteration	no alteration	no alteration
ccle_broad_2019	L363_HAEMATOPOIETIC_AND_LYMPHOID_TISSUE	L363_HAEMATOPOIETIC_AND_LYMPHOID_TISSUE	0	no alteration	no alteration	no alteration	no alteration	no alteration	no alteration	no alteration
ccle_broad_2019	KMH2_HAEMATOPOIETIC_AND_LYMPHOID_TISSUE	KMH2_HAEMATOPOIETIC_AND_LYMPHOID_TISSUE	0	no alteration	no alteration	no alteration	no alteration	no alteration	no alteration	no alteration
ccle_broad_2019	SIMA_AUTONOMIC_GANGLIA	SIMA_AUTONOMIC_GANGLIA	0	no alteration	no alteration	no alteration	no alteration	no alteration	no alteration	no alteration
ccle_broad_2019	NUDUL1_HAEMATOPOIETIC_AND_LYMPHOID_TISSUE	NUDUL1_HAEMATOPOIETIC_AND_LYMPHOID_TISSUE	0	no alteration	no alteration	no alteration	no alteration	no alteration	no alteration	no alteration
ccle_broad_2019	BC3C_URINARY_TRACT	BC3C_URINARY_TRACT	0	no alteration	no alteration	no alteration	no alteration	no alteration	no alteration	no alteration
ccle_broad_2019	SUDHL6_HAEMATOPOIETIC_AND_LYMPHOID_TISSUE	SUDHL6_HAEMATOPOIETIC_AND_LYMPHOID_TISSUE	0	no alteration	no alteration	no alteration	no alteration	no alteration	no alteration	no alteration
ccle_broad_2019	KARPAS620_HAEMATOPOIETIC_AND_LYMPHOID_TISSUE	KARPAS620_HAEMATOPOIETIC_AND_LYMPHOID_TISSUE	0	no alteration	no alteration	no alteration	no alteration	no alteration	no alteration	no alteration
ccle_broad_2019	REC1_HAEMATOPOIETIC_AND_LYMPHOID_TISSUE	REC1_HAEMATOPOIETIC_AND_LYMPHOID_TISSUE	0	no alteration	no alteration	no alteration	no alteration	no alteration	no alteration	no alteration
ccle_broad_2019	OCIM1_HAEMATOPOIETIC_AND_LYMPHOID_TISSUE	OCIM1_HAEMATOPOIETIC_AND_LYMPHOID_TISSUE	0	no alteration	no alteration	no alteration	no alteration	no alteration	no alteration	no alteration
ccle_broad_2019	MEC1_HAEMATOPOIETIC_AND_LYMPHOID_TISSUE	MEC1_HAEMATOPOIETIC_AND_LYMPHOID_TISSUE	0	no alteration	no alteration	no alteration	no alteration	no alteration	no alteration	no alteration
ccle_broad_2019	SIGM5_HAEMATOPOIETIC_AND_LYMPHOID_TISSUE	SIGM5_HAEMATOPOIETIC_AND_LYMPHOID_TISSUE	0	no alteration	no alteration	no alteration	no alteration	no alteration	no alteration	no alteration
ccle_broad_2019	BCPAP_THYROID	BCPAP_THYROID	0	no alteration	no alteration	no alteration	no alteration	no alteration	no alteration	no alteration
ccle_broad_2019	CL11_LARGE_INTESTINE	CL11_LARGE_INTESTINE	0	no alteration	no alteration	no alteration	no alteration	no alteration	no alteration	no alteration
ccle_broad_2019	TT2609C02_THYROID	TT2609C02_THYROID	0	no alteration	no alteration	no alteration	no alteration	no alteration	no alteration	no alteration
ccle_broad_2019	CL34_LARGE_INTESTINE	CL34_LARGE_INTESTINE	0	no alteration	no alteration	no alteration	no alteration	no alteration	no alteration	no alteration
ccle_broad_2019	RCHACV_HAEMATOPOIETIC_AND_LYMPHOID_TISSUE	RCHACV_HAEMATOPOIETIC_AND_LYMPHOID_TISSUE	0	no alteration	no alteration	no alteration	no alteration	no alteration	no alteration	no alteration
ccle_broad_2019	CAL120_BREAST	CAL120_BREAST	0	no alteration	no alteration	no alteration	no alteration	no alteration	no alteration	no alteration
ccle_broad_2019	RH18_SOFT_TISSUE	RH18_SOFT_TISSUE	0	no alteration	no alteration	no alteration	no alteration	no alteration	no alteration	no alteration
ccle_broad_2019	MOLM16_HAEMATOPOIETIC_AND_LYMPHOID_TISSUE	MOLM16_HAEMATOPOIETIC_AND_LYMPHOID_TISSUE	0	no alteration	no alteration	no alteration	no alteration	no alteration	no alteration	no alteration
ccle_broad_2019	F36P_HAEMATOPOIETIC_AND_LYMPHOID_TISSUE	F36P_HAEMATOPOIETIC_AND_LYMPHOID_TISSUE	0	no alteration	no alteration	no alteration	no alteration	no alteration	no alteration	no alteration
ccle_broad_2019	EJM_HAEMATOPOIETIC_AND_LYMPHOID_TISSUE	EJM_HAEMATOPOIETIC_AND_LYMPHOID_TISSUE	0	no alteration	no alteration	no alteration	no alteration	no alteration	no alteration	no alteration
ccle_broad_2019	WSUDLCL2_HAEMATOPOIETIC_AND_LYMPHOID_TISSUE	WSUDLCL2_HAEMATOPOIETIC_AND_LYMPHOID_TISSUE	0	no alteration	no alteration	no alteration	no alteration	no alteration	no alteration	no alteration
ccle_broad_2019	JIMT1_BREAST	JIMT1_BREAST	0	no alteration	no alteration	no alteration	no alteration	no alteration	no alteration	no alteration
ccle_broad_2019	ML1_THYROID	ML1_THYROID	0	no alteration	no alteration	no alteration	no alteration	no alteration	no alteration	no alteration
ccle_broad_2019	AMO1_HAEMATOPOIETIC_AND_LYMPHOID_TISSUE	AMO1_HAEMATOPOIETIC_AND_LYMPHOID_TISSUE	0	no alteration	no alteration	no alteration	no alteration	no alteration	no alteration	no alteration
ccle_broad_2019	MOLP8_HAEMATOPOIETIC_AND_LYMPHOID_TISSUE	MOLP8_HAEMATOPOIETIC_AND_LYMPHOID_TISSUE	0	no alteration	no alteration	no alteration	no alteration	no alteration	no alteration	no alteration
ccle_broad_2019	JHUEM7_ENDOMETRIUM	JHUEM7_ENDOMETRIUM	0	no alteration	no alteration	no alteration	no alteration	no alteration	no alteration	no alteration
ccle_broad_2019	OE21_OESOPHAGUS	OE21_OESOPHAGUS	0	no alteration	no alteration	no alteration	no alteration	no alteration	no alteration	no alteration
ccle_broad_2019	SKNO1_HAEMATOPOIETIC_AND_LYMPHOID_TISSUE	SKNO1_HAEMATOPOIETIC_AND_LYMPHOID_TISSUE	0	no alteration	no alteration	no alteration	no alteration	no alteration	no alteration	no alteration
ccle_broad_2019	HOP62_LUNG	HOP62_LUNG	0	no alteration	no alteration	no alteration	no alteration	no alteration	no alteration	no alteration
ccle_broad_2019	EKVX_LUNG	EKVX_LUNG	0	no alteration	no alteration	no alteration	no alteration	no alteration	no alteration	no alteration
ccle_broad_2019	UO31_KIDNEY	UO31_KIDNEY	0	no alteration	no alteration	no alteration	no alteration	no alteration	no alteration	no alteration
ccle_broad_2019	SF268_CENTRAL_NERVOUS_SYSTEM	SF268_CENTRAL_NERVOUS_SYSTEM	0	no alteration	no alteration	no alteration	no alteration	no alteration	no alteration	no alteration
ccle_broad_2019	SF539_CENTRAL_NERVOUS_SYSTEM	SF539_CENTRAL_NERVOUS_SYSTEM	0	no alteration	no alteration	no alteration	no alteration	no alteration	no alteration	no alteration
ccle_broad_2019	SNB75_CENTRAL_NERVOUS_SYSTEM	SNB75_CENTRAL_NERVOUS_SYSTEM	0	no alteration	no alteration	no alteration	no alteration	no alteration	no alteration	no alteration
ccle_broad_2019	HOP92_LUNG	HOP92_LUNG	0	no alteration	no alteration	no alteration	no alteration	no alteration	no alteration	no alteration
ccle_broad_2019	HS751T_HAEMATOPOIETIC_AND_LYMPHOID_TISSUE	HS751T_HAEMATOPOIETIC_AND_LYMPHOID_TISSUE	0	no alteration	no alteration	no alteration	no alteration	no alteration	no alteration	no alteration
ccle_broad_2019	SF767_CENTRAL_NERVOUS_SYSTEM	SF767_CENTRAL_NERVOUS_SYSTEM	0	no alteration	no alteration	no alteration	no alteration	no alteration	no alteration	no alteration
ccle_broad_2019	HS274T_BREAST	HS274T_BREAST	0	no alteration	no alteration	no alteration	no alteration	no alteration	no alteration	no alteration
ccle_broad_2019	S117_SOFT_TISSUE	S117_SOFT_TISSUE	0	no alteration	no alteration	no alteration	no alteration	no alteration	no alteration	no alteration
