# Supplementary material for: Candidate drugs associated with sensitivity of cancer cell lines with DLST amplification or high mRNA levels
Source: Oncotarget. 2023 Jan 12;14:14–20. doi: 10.18632/oncotarget.28342 (PMC9836382; doi:10.18632/oncotarget.28342)
Supplement: Supplementary file 8 [file oncotarget-14-28342-s008.xlsx]

## Sheet: counts_drugs
Supplementary Table 7: Counts of resistant and sensitive cell lines from drug test of DLST-deactivating alterations across CCLE samples across cancer entities obtained February 2022.
Screened drugs	wt_or_mut	sensitive	resistant
Erlotinib	mut	0	5
Erlotinib	wt	30	147
Rapamycin	mut	1	4
Rapamycin	wt	31	149
Sunitinib	mut	0	7
Sunitinib	wt	14	181
PHA-665752	mut	2	5
PHA-665752	wt	31	170
MG-132	mut	0	6
MG-132	wt	13	182
Paclitaxel	mut	0	7
Paclitaxel	wt	13	183
Cyclopamine	mut	2	4
Cyclopamine	wt	35	158
AZ628	mut	2	4
AZ628	wt	35	162
Sorafenib	mut	1	5
Sorafenib	wt	18	179
VX-680	mut	3	4
VX-680	wt	39	153
Imatinib	mut	2	5
Imatinib	wt	25	176
NVP-TAE684	mut	0	7
NVP-TAE684	wt	22	178
Crizotinib	mut	1	6
Crizotinib	wt	32	168
AZD-0530	mut	2	5
AZD-0530	wt	33	168
S-Trityl-L-cysteine	mut	1	6
S-Trityl-L-cysteine	wt	10	185
Z-LLNle-CHO	mut	0	7
Z-LLNle-CHO	wt	17	178
Dasatinib	mut	3	4
Dasatinib	wt	59	134
GNF-2	mut	2	5
GNF-2	wt	25	170
CGP-60474	mut	0	7
CGP-60474	wt	14	181
CGP-082996	mut	1	6
CGP-082996	wt	18	177
A-770041	mut	5	2
A-770041	wt	72	124
WH-4-023	mut	3	4
WH-4-023	wt	38	155
WZ-1-84	mut	0	7
WZ-1-84	wt	23	172
BI-2536	mut	1	6
BI-2536	wt	16	179
BMS-509744	mut	0	7
BMS-509744	wt	22	174
CMK	mut	0	7
CMK	wt	13	182
Pyrimethamine	mut	0	6
Pyrimethamine	wt	15	181
JW-7-52-1	mut	0	7
JW-7-52-1	wt	20	172
A-443654	mut	0	7
A-443654	wt	21	174
GW843682X	mut	1	6
GW843682X	wt	8	188
MS-275	mut	1	5
MS-275	wt	7	189
Parthenolide	mut	1	5
Parthenolide	wt	20	174
KIN001-135	mut	0	6
KIN001-135	wt	22	173
TGX221	mut	1	5
TGX221	wt	26	169
Bortezomib	mut	0	6
Bortezomib	wt	15	180
XMD8-85	mut	1	5
XMD8-85	wt	18	175
Roscovitine	mut	1	5
Roscovitine	wt	20	173
Salubrinal	mut	0	6
Salubrinal	wt	12	182
Lapatinib	mut	0	6
Lapatinib	wt	28	165
Doxorubicin	mut	1	16
Doxorubicin	wt	29	460
Etoposide	mut	1	16
Etoposide	wt	24	470
Gemcitabine	mut	1	15
Gemcitabine	wt	23	462
Mitomycin_C	mut	0	17
Mitomycin_C	wt	35	454
Vinorelbine	mut	0	17
Vinorelbine	wt	30	464
NSC-87877	mut	2	15
NSC-87877	wt	56	436
QS11	mut	1	15
QS11	wt	36	453
CP466722	mut	2	15
CP466722	wt	42	464
Midostaurin	mut	2	15
Midostaurin	wt	39	455
CHIR-99021	mut	6	11
CHIR-99021	wt	69	422
AP-24534	mut	3	14
AP-24534	wt	48	445
JNK-9L	mut	1	16
JNK-9L	wt	32	461
PF-562271	mut	1	15
PF-562271	wt	42	439
HG-6-64-1	mut	4	13
HG-6-64-1	wt	40	452
JQ12	mut	3	14
JQ12	wt	45	446
DMOG	mut	0	17
DMOG	wt	39	454
FTI-277	mut	4	13
FTI-277	wt	60	433
OSU-03012	mut	1	16
OSU-03012	wt	43	444
Shikonin	mut	1	16
Shikonin	wt	42	450
AKT_inhibitor_VIII	mut	3	13
AKT_inhibitor_VIII	wt	49	444
Embelin	mut	1	16
Embelin	wt	36	453
FH535	mut	4	13
FH535	wt	47	439
PAC-1	mut	2	15
PAC-1	wt	33	451
IPA-3	mut	2	14
IPA-3	wt	21	467
GSK-650394	mut	1	16
GSK-650394	wt	39	441
BAY_61-3606	mut	0	16
BAY_61-3606	wt	31	456
5-Fluorouracil	mut	0	16
5-Fluorouracil	wt	48	456
Thapsigargin	mut	2	15
Thapsigargin	wt	26	455
Obatoclax_Mesylate	mut	0	17
Obatoclax_Mesylate	wt	34	450
BMS-754807	mut	0	17
BMS-754807	wt	63	423
OSI-906	mut	1	16
OSI-906	wt	68	418
Bexarotene	mut	2	14
Bexarotene	wt	42	442
LFM-A13	mut	2	15
LFM-A13	wt	46	443
GW-2580	mut	0	17
GW-2580	wt	62	445
AUY922	mut	2	14
AUY922	wt	26	458
Phenformin	mut	4	12
Phenformin	wt	57	443
Bryostatin_1	mut	1	16
Bryostatin_1	wt	60	429
Pazopanib	mut	5	12
Pazopanib	wt	58	430
LAQ824	mut	2	15
LAQ824	wt	44	445
Epothilone_B	mut	3	14
Epothilone_B	wt	29	460
GSK-1904529A	mut	2	15
GSK-1904529A	wt	53	435
BMS-345541	mut	2	15
BMS-345541	wt	64	443
Tipifarnib	mut	3	14
Tipifarnib	wt	57	431
Ruxolitinib	mut	1	16
Ruxolitinib	wt	68	438
AS601245	mut	4	13
AS601245	wt	40	447
SB-715992	mut	1	16
SB-715992	wt	17	488
TL-2-105	mut	3	14
TL-2-105	wt	62	445
AT-7519	mut	1	15
AT-7519	wt	28	476
TAK-715	mut	2	15
TAK-715	wt	30	477
BX-912	mut	3	14
BX-912	wt	67	440
ZSTK474	mut	3	14
ZSTK474	wt	48	458
AS605240	mut	2	15
AS605240	wt	69	433
Genentech_Cpd_10	mut	3	14
Genentech_Cpd_10	wt	47	460
GSK1070916	mut	4	13
GSK1070916	wt	80	415
KIN001-102	mut	2	15
KIN001-102	wt	55	450
LY317615	mut	3	14
LY317615	wt	53	454
GSK429286A	mut	6	11
GSK429286A	wt	60	447
FMK	mut	3	12
FMK	wt	63	394
QL-XII-47	mut	1	16
QL-XII-47	wt	28	476
CAL-101	mut	2	15
CAL-101	wt	66	441
XL-184	mut	1	16
XL-184	wt	48	460
WZ3105	mut	2	15
WZ3105	wt	34	473
XMD14-99	mut	1	16
XMD14-99	wt	82	425
AC220	mut	1	16
AC220	wt	75	432
CP724714	mut	0	17
CP724714	wt	54	453
JW-7-24-1	mut	1	16
JW-7-24-1	wt	61	446
NPK76-II-72-1	mut	4	13
NPK76-II-72-1	wt	39	469
STF-62247	mut	2	14
STF-62247	wt	83	422
NG-25	mut	4	13
NG-25	wt	49	459
TL-1-85	mut	3	14
TL-1-85	wt	44	464
VX-11e	mut	1	16
VX-11e	wt	73	435
FR-180204	mut	1	16
FR-180204	wt	64	444
Tubastatin_A	mut	5	11
Tubastatin_A	wt	161	344
Zibotentan.ZD4054	mut	1	16
Zibotentan.ZD4054	wt	59	449
YM155	mut	0	16
YM155	wt	15	476
NSC-207895	mut	0	16
NSC-207895	wt	28	476
VNLG/124	mut	4	12
VNLG/124	wt	67	437
AR-42	mut	2	14
AR-42	wt	38	464
CUDC-101	mut	3	13
CUDC-101	wt	37	461
PXD101.Belinostat	mut	2	14
PXD101.Belinostat	wt	35	456
I-BET_151	mut	5	11
I-BET_151	wt	88	417
CAY10603	mut	2	14
CAY10603	wt	36	468
ABT-869	mut	1	16
ABT-869	wt	60	447
BIX02189	mut	2	15
BIX02189	wt	52	456
CH5424802	mut	4	13
CH5424802	wt	84	420
EKB-569	mut	2	15
EKB-569	wt	59	448
GSK2126458	mut	3	14
GSK2126458	wt	39	468
KIN001-236	mut	3	14
KIN001-236	wt	59	449
KIN001-244	mut	1	16
KIN001-244	wt	45	463
KIN001-055	mut	0	17
KIN001-055	wt	51	457
KIN001-260	mut	4	13
KIN001-260	wt	129	379
KIN001-266	mut	1	16
KIN001-266	wt	46	462
Masitinib	mut	2	15
Masitinib	wt	47	459
MP470	mut	1	16
MP470	wt	77	429
MPS-1-IN-1	mut	0	17
MPS-1-IN-1	wt	30	478
NVP-BHG712	mut	4	13
NVP-BHG712	wt	56	452
OSI-930	mut	2	15
OSI-930	wt	64	443
OSI-027	mut	0	17
OSI-027	wt	23	483
CX-5461	mut	6	10
CX-5461	wt	285	220
PHA-793887	mut	2	15
PHA-793887	wt	55	452
PI-103	mut	2	15
PI-103	wt	33	470
PIK-93	mut	4	13
PIK-93	wt	71	437
SB52334	mut	2	15
SB52334	wt	50	457
TPCA-1	mut	2	15
TPCA-1	wt	49	459
TG101348	mut	2	15
TG101348	wt	59	448
XL-880	mut	2	15
XL-880	wt	38	469
Y-39983	mut	10	7
Y-39983	wt	184	324
YM201636	mut	1	16
YM201636	wt	32	476
AV-951	mut	3	14
AV-951	wt	59	448
GSK690693	mut	6	11
GSK690693	wt	178	328
SNX-2112	mut	1	16
SNX-2112	wt	19	487
QL-XI-92	mut	8	9
QL-XI-92	wt	172	335
XMD13-2	mut	1	16
XMD13-2	wt	37	470
QL-X-138	mut	0	17
QL-X-138	wt	38	463
XMD15-27	mut	2	15
XMD15-27	wt	68	439
T0901317	mut	4	13
T0901317	wt	65	438
EX-527	mut	2	14
EX-527	wt	55	449
THZ-2-49	mut	1	16
THZ-2-49	wt	17	491
KIN001-270	mut	3	14
KIN001-270	wt	54	454
THZ-2-102-1	mut	1	16
THZ-2-102-1	wt	41	461
AICAR	mut	2	17
AICAR	wt	46	405
Camptothecin	mut	0	19
Camptothecin	wt	29	429
Vinblastine	mut	0	19
Vinblastine	wt	28	430
Cisplatin	mut	1	18
Cisplatin	wt	35	423
Cytarabine	mut	3	16
Cytarabine	wt	35	420
Docetaxel	mut	1	18
Docetaxel	wt	33	425
Methotrexate	mut	7	12
Methotrexate	wt	65	392
ATRA	mut	3	16
ATRA	wt	55	399
Gefitinib	mut	2	17
Gefitinib	wt	52	402
ABT-263	mut	6	12
ABT-263	wt	113	343
Vorinostat	mut	1	18
Vorinostat	wt	30	429
Nilotinib	mut	2	15
Nilotinib	wt	60	376
CI-1040	mut	2	16
CI-1040	wt	75	378
Temsirolimus	mut	1	18
Temsirolimus	wt	53	398
ABT-888	mut	1	18
ABT-888	wt	55	403
Bosutinib	mut	2	17
Bosutinib	wt	37	422
Lenalidomide	mut	3	16
Lenalidomide	wt	52	407
Axitinib	mut	2	17
Axitinib	wt	36	422
AZD7762	mut	0	19
AZD7762	wt	34	425
GW_441756	mut	1	18
GW_441756	wt	56	402
CEP-701	mut	0	19
CEP-701	wt	39	419
SB_216763	mut	1	15
SB_216763	wt	44	364
17-AAG	mut	0	18
17-AAG	wt	31	425
VX-702	mut	2	17
VX-702	wt	52	404
AMG-706	mut	0	18
AMG-706	wt	52	404
KU-55933	mut	0	18
KU-55933	wt	47	408
Elesclomol	mut	1	18
Elesclomol	wt	26	433
Vismodegib	mut	2	17
Vismodegib	wt	47	411
BX-795	mut	1	17
BX-795	wt	34	422
NU-7441	mut	2	16
NU-7441	wt	34	419
SL_0101-1	mut	0	17
SL_0101-1	wt	44	406
BIRB_0796	mut	2	16
BIRB_0796	wt	46	405
JNK_Inhibitor_VIII	mut	0	18
JNK_Inhibitor_VIII	wt	45	409
681640	mut	0	16
681640	wt	31	388
Nutlin-3a	mut	3	15
Nutlin-3a	wt	123	333
PD-173074	mut	2	16
PD-173074	wt	54	401
ZM-447439	mut	3	13
ZM-447439	wt	43	391
RO-3306	mut	2	16
RO-3306	wt	48	408
MK-2206	mut	3	14
MK-2206	wt	46	393
PD-0332991	mut	2	15
PD-0332991	wt	28	411
NVP-BEZ235	mut	1	16
NVP-BEZ235	wt	27	425
AZD8055	mut	2	15
AZD8055	wt	45	407
PD-0325901	mut	2	15
PD-0325901	wt	96	356
SB590885	mut	2	15
SB590885	wt	69	375
AZD6482	mut	4	13
AZD6482	wt	51	438
CCT007093	mut	3	16
CCT007093	wt	55	450
EHT_1864	mut	2	17
EHT_1864	wt	41	465
BMS-708163	mut	5	14
BMS-708163	wt	52	455
BMS-536924	mut	0	16
BMS-536924	wt	59	453
Cetuximab	mut	1	15
Cetuximab	wt	67	410
PF-4708671	mut	2	15
PF-4708671	wt	40	464
JNJ-26854165	mut	0	18
JNJ-26854165	wt	35	469
HG-5-113-01	mut	0	11
HG-5-113-01	wt	21	234
HG-5-88-01	mut	0	11
HG-5-88-01	wt	32	223
TW_37	mut	0	18
TW_37	wt	39	466
XMD11-85h	mut	3	8
XMD11-85h	wt	25	230
ZG-10	mut	0	11
ZG-10	wt	16	239
XMD8-92	mut	0	11
XMD8-92	wt	24	231
QL-VIII-58	mut	0	11
QL-VIII-58	wt	11	245
CCT018159	mut	0	17
CCT018159	wt	34	462
AG-014699	mut	0	18
AG-014699	wt	37	469
GSK269962A	mut	3	13
GSK269962A	wt	58	456
SB-505124	mut	1	15
SB-505124	wt	54	460
Tamoxifen	mut	2	14
Tamoxifen	wt	61	453
QL-XII-61	mut	5	6
QL-XII-61	wt	60	181
JQ1	mut	3	13
JQ1	wt	91	416
PFI-1	mut	0	16
PFI-1	wt	49	467
IOX2	mut	0	15
IOX2	wt	63	452
UNC0638	mut	1	15
UNC0638	wt	35	480
YK_4-279	mut	1	12
YK_4-279	wt	26	418
(5Z)-7-Oxozeaenol	mut	1	15
(5Z)-7-Oxozeaenol	wt	71	436
piperlongumine	mut	1	15
piperlongumine	wt	43	471
FK866	mut	0	16
FK866	wt	4	493
BMN-673	mut	0	17
BMN-673	wt	56	445
rTRAIL	mut	6	11
rTRAIL	wt	142	363
UNC1215	mut	1	16
UNC1215	wt	59	439
SGC0946	mut	2	15
SGC0946	wt	50	447
XAV_939	mut	1	16
XAV_939	wt	57	447
PLX4720.rescreen	mut	0	17
PLX4720.rescreen	wt	68	437
Trametinib	mut	2	15
Trametinib	wt	170	319
Dabrafenib	mut	2	15
Dabrafenib	wt	83	398
Temozolomide	mut	0	17
Temozolomide	wt	53	444
Afatinib.rescreen	mut	2	14
Afatinib.rescreen	wt	76	426
Bleomycin_(50_uM)	mut	1	17
Bleomycin_(50_uM)	wt	76	438
SN-38	mut	1	17
SN-38	wt	29	482
Olaparib	mut	0	17
Olaparib	wt	47	448
AZD6244	mut	1	17
AZD6244	wt	84	422
Bicalutamide	mut	1	15
Bicalutamide	wt	44	436
RDEA119.rescreen	mut	1	14
RDEA119.rescreen	wt	69	419
GDC0941.rescreen	mut	2	13
GDC0941.rescreen	wt	39	453
MLN4924_	mut	2	12
MLN4924_	wt	27	364
